# Supplementary material for: GAMBIT (Genomic Approximation Method for Bacterial Identification and Tracking): A methodology to rapidly leverage whole genome sequencing of bacterial isolates for clinical identification
Source: PLoS One. 2023 Feb 16;18(2):e0277575. doi: 10.1371/journal.pone.0277575 (PMC9934365; doi:10.1371/journal.pone.0277575)
Supplement: S1 Table — (XLSX) [file pone.0277575.s003.xlsx]

## Sheet: Sheet1
index	id	assembly_uid	assembly_accession	organism	taxid
1	refseq-NZ-1115511-PRJNA224116-SAMD00019863-GCF_000759775.1-.-Escherichia_albertii_NBRC_107761.fna	213661	GCF_000759775.1	Escherichia albertii NBRC 107761 (enterobacteria)	1115511
3	refseq-NZ-1115515-PRJNA224116-SAMD00018687-GCF_000759795.1-.-Escherichia_vulneris_NBRC_102420.fna	213671	GCF_000759795.1	Pseudescherichia vulneris NBRC 102420 (enterobacteria)	1115515
4	refseq-NZ-1169321-PRJNA224116-SAMN00847639-GCF_000407765.1-.-Escherichia_sp._KTE114.fna	702128	GCF_000407765.1	Escherichia sp. KTE114 (enterobacteria)	1169321
5	refseq-NZ-1169331-PRJNA224116-SAMN00847649-GCF_000350705.1-.-Escherichia_sp._KTE11.fna	575668	GCF_000350705.1	Escherichia sp. KTE11 (enterobacteria)	1169331
6	refseq-NZ-1169349-PRJNA224116-SAMN00847667-GCF_000407925.1-.-Escherichia_sp._KTE31.fna	702268	GCF_000407925.1	Escherichia sp. KTE31 (enterobacteria)	1169349
7	refseq-NZ-1182659-PRJNA224116-SAMN00854611-GCF_000408325.1-.-Escherichia_sp._KTE52.fna	710128	GCF_000408325.1	Escherichia sp. KTE52 (enterobacteria)	1182659
8	refseq-NZ-1182697-PRJNA224116-SAMN00854649-GCF_000408525.1-.-Escherichia_sp._KTE96.fna	702848	GCF_000408525.1	Escherichia sp. KTE96 (enterobacteria)	1182697
9	refseq-NZ-1182732-PRJNA224116-SAMN00854684-GCF_000408805.1-.-Escherichia_sp._KTE159.fna	703128	GCF_000408805.1	Escherichia sp. KTE159 (enterobacteria)	1182732
10	refseq-NZ-1279005-PRJNA224116-SAMN01883166-GCF_000408845.1-.-Escherichia_sp._KTE172.fna	703168	GCF_000408845.1	Escherichia sp. KTE172 (enterobacteria)	1279005
11	refseq-NZ-1440052-PRJNA224116-SAMN02641387-GCF_000512125.1-.-Escherichia_albertii_KF1.fna	88561	GCF_000512125.1	Escherichia albertii KF1 (enterobacteria)	1440052
12	refseq-NZ-1499973-PRJNA224116-SAMN02777259-GCF_000807695.1-.-Escherichia_sp._HT073016.fna	247161	GCF_000807695.1	Escherichia marmotae (enterobacteria)	1499973
13	refseq-NZ-457400-PRJNA224116-SAMN02463703-GCF_000159895.2-.-Escherichia_sp._1_1_43.fna	438978	GCF_000159895.2	Escherichia sp. 1_1_43 (enterobacteria)	457400
14	refseq-NZ-457401-PRJNA224116-SAMN02463705-GCF_000158415.2-.-Escherichia_sp._4_1_40B.fna	395418	GCF_000158415.2	Escherichia sp. 4_1_40B (enterobacteria)	457401
15	refseq-NZ-469598-PRJNA224116-SAMN02463704-GCF_000157115.1-.-Escherichia_sp._3_2_53FAA.fna	376301	GCF_000157115.2	Escherichia coli (E. coli)	562
16	refseq-NZ-502347-PRJNA224116-SAMN02436276-GCF_000155105.1-.-Escherichia_albertii_TW07627.fna	181178	GCF_000155105.1	Escherichia albertii TW07627 (enterobacteria)	502347
17	refseq-NZ-550694-PRJNA224116-SAMN02596695-GCF_000190495.1-.-Escherichia_fergusonii_B253.fna	462348	GCF_000190495.1	Escherichia fergusonii B253 (enterobacteria)	550694
18	refseq-NZ-564-PRJNA224116-SAMN03389646-GCF_000968895.1-.-Escherichia_fergusonii.fna	632911	GCF_000968895.2	Escherichia fergusonii (enterobacteria)	564
19	refseq-NZ-564-PRJNA224116-SAMN03400068-GCF_000968885.1-.-Escherichia_fergusonii.fna	632931	GCF_000968885.2	Escherichia fergusonii (enterobacteria)	564
20	refseq-NZ-564-PRJNA224116-SAMN03400083-GCF_000968905.1-.-Escherichia_fergusonii.fna	632921	GCF_000968905.2	Escherichia fergusonii (enterobacteria)	564
21	refseq-NZ-754327-PRJNA190203-SAMN02469839-NZ_AEJW-.-Escherichia_sp._TW09231.fna	542218	GCF_000208465.1	Escherichia sp. TW09231 (enterobacteria)	754327
22	refseq-NZ-754330-PRJNA190202-SAMN02469834-NZ_AEJV-.-Escherichia_sp._TW09276.fna	542198	GCF_000208445.1	Escherichia sp. TW09276 (enterobacteria)	754330
23	refseq-NZ-754331-PRJNA80729-SAMN02469841-NZ_AEME-.-Escherichia_sp._TW09308.fna	325308	GCF_000208565.1	Escherichia sp. TW09308 (enterobacteria)	754331
24	refseq-NZ-754332-PRJNA190207-SAMN02469840-NZ_AEKA-.-Escherichia_sp._TW10509.fna	542298	GCF_000208545.1	Escherichia sp. TW10509 (enterobacteria)	754332
25	refseq-NZ-754336-PRJNA224116-SAMN02469845-NZ_AEJZ-.-Escherichia_sp._TW14182.fna	542278	GCF_000208525.1	Escherichia sp. TW14182 (enterobacteria)	754336
26	refseq-NZ-909209-PRJNA190201-SAMN02469843-NZ_AEJU-.-Escherichia_albertii_TW08933.fna	542178	GCF_000208425.1	Escherichia albertii TW08933 (enterobacteria)	909209
27	refseq-NZ-910237-PRJNA224116-SAMN02469832-NZ_AEJX-.-Escherichia_sp._TW15838.fna	542238	GCF_000208485.1	Escherichia sp. TW15838 (enterobacteria)	910237
28	refseq-NZ-910238-PRJNA190205-SAMN02469844-NZ_AEJY-.-Escherichia_albertii_TW15818.fna	542258	GCF_000208505.1	Escherichia albertii TW15818 (enterobacteria)	910238
29	refseq-NZ-981367-PRJNA224116-SAMN02470542-GCF_000191665.1-.-Escherichia_fergusonii_ECD227.fna	495568	GCF_000191665.1	Escherichia fergusonii ECD227 (enterobacteria)	981367
31	refseq-NC-216599-PRJNA224116-.-GCF_000283715.1-.-Shigella_sonnei_53G.fna	406998	GCF_000283715.1	Shigella sonnei 53G (enterobacteria)	216599
33	refseq-NC-300268-PRJNA224116-SAMN02603601-GCF_000012025.1-.-Shigella_boydii_Sb227.fna	33128	GCF_000012025.1	Shigella boydii Sb227 (enterobacteria)	300268
34	refseq-NC-300269-PRJNA224116-SAMN02603602-GCF_000092525.1-.-Shigella_sonnei_Ss046.fna	114118	GCF_000092525.1	Shigella sonnei Ss046 (enterobacteria)	300269
35	refseq-NC-373384-PRJNA224116-SAMN02603604-GCF_000013585.1-.-Shigella_flexneri_5_str._8401.fna	34688	GCF_000013585.1	Shigella flexneri 5 str. 8401 (enterobacteria)	373384
36	refseq-NC-591020-PRJNA224116-SAMN02603122-GCF_000022245.1-.-Shigella_flexneri_2002017.fna	371978	GCF_000022245.1	Shigella flexneri 2002017 (enterobacteria)	591020
37	refseq-NZ-1118236-PRJNA224116-SAMN03276475-NZ_AMJZ-.-Shigella_boydii_08_0009.fna	241511	GCF_000815685.1	Shigella boydii 08-0009 (enterobacteria)	1118236
38	refseq-NZ-1210043-PRJNA224116-SAMN03025773-NZ_AMWM-.-Shigella_flexneri_S5644.fna	247111	GCF_000826695.1	Shigella flexneri S5644 (enterobacteria)	1210043
39	refseq-NZ-1210044-PRJNA224116-SAMN03276474-NZ_ANAN-.-Shigella_flexneri_S6162.fna	241641	GCF_000815945.1	Shigella flexneri S6162 (enterobacteria)	1210044
40	refseq-NZ-1212562-PRJNA224116-SAMN03276476-NZ_AMJP-.-Shigella_flexneri_S5717.fna	241411	GCF_000815485.1	Shigella flexneri S5717 (enterobacteria)	1212562
41	refseq-NZ-1212563-PRJNA224116-SAMN03276472-NZ_AMJQ-.-Shigella_dysenteriae_S6205.fna	241441	GCF_000815495.1	Shigella dysenteriae S6205 (enterobacteria)	1212563
42	refseq-NZ-1212564-PRJNA224116-SAMN03276480-NZ_AMJR-.-Shigella_sonnei_S6513.fna	241421	GCF_000815505.1	Shigella sonnei S6513 (enterobacteria)	1212564
43	refseq-NZ-1212565-PRJNA224116-SAMN03276471-NZ_AMJS-.-Shigella_dysenteriae_S6554.fna	241431	GCF_000815515.1	Shigella dysenteriae S6554 (enterobacteria)	1212565
44	refseq-NZ-1212566-PRJNA224116-SAMN03276487-NZ_AMJT-.-Shigella_flexneri_S6585.fna	241451	GCF_000815565.1	Shigella flexneri S6585 (enterobacteria)	1212566
45	refseq-NZ-1212567-PRJNA224116-SAMN03276467-NZ_AMJU-.-Shigella_boydii_S6614.fna	241471	GCF_000815585.1	Shigella boydii S6614 (enterobacteria)	1212567
46	refseq-NZ-1212568-PRJNA224116-SAMN03276483-NZ_AMJV-.-Shigella_flexneri_S6678.fna	241461	GCF_000815595.1	Shigella flexneri S6678 (enterobacteria)	1212568
47	refseq-NZ-1212569-PRJNA224116-SAMN03276468-NZ_AMJW-.-Shigella_flexneri_S6764.fna	241481	GCF_000815625.1	Shigella flexneri S6764 (enterobacteria)	1212569
48	refseq-NZ-1212570-PRJNA224116-SAMN03276488-NZ_AMJX-.-Shigella_boydii_S7334.fna	241491	GCF_000815645.1	Shigella boydii S7334 (enterobacteria)	1212570
49	refseq-NZ-1212571-PRJNA224116-SAMN03276486-NZ_AMJY-.-Shigella_flexneri_S7737.fna	241501	GCF_000815665.1	Shigella flexneri S7737 (enterobacteria)	1212571
50	refseq-NZ-1212573-PRJNA224116-SAMN03276466-NZ_AMKA-.-Shigella_boydii_08_0280.fna	241521	GCF_000815705.1	Shigella boydii 08-0280 (enterobacteria)	1212573
51	refseq-NZ-1212574-PRJNA224116-SAMN03276484-NZ_AMKB-.-Shigella_boydii_08_2671.fna	241531	GCF_000815725.1	Shigella boydii 08-2671 (enterobacteria)	1212574
52	refseq-NZ-1212575-PRJNA224116-SAMN03276479-NZ_AMKC-.-Shigella_boydii_08_2675.fna	241541	GCF_000815735.1	Shigella boydii 08-2675 (enterobacteria)	1212575
53	refseq-NZ-1212576-PRJNA224116-SAMN03276473-NZ_AMKD-.-Shigella_boydii_08_6341.fna	241551	GCF_000815765.1	Shigella boydii 08-6341 (enterobacteria)	1212576
54	refseq-NZ-1212577-PRJNA224116-SAMN03276477-NZ_AMKE-.-Shigella_boydii_09_0344.fna	241561	GCF_000815785.1	Shigella boydii 09-0344 (enterobacteria)	1212577
55	refseq-NZ-1212578-PRJNA224116-SAMN03276489-NZ_AMKF-.-Shigella_flexneri_MT1457.fna	241601	GCF_000815805.1	Shigella flexneri MT1457 (enterobacteria)	1212578
56	refseq-NZ-1212579-PRJNA224116-SAMN03276485-NZ_AMKG-.-Shigella_boydii_248_1B.fna	241581	GCF_000815835.1	Shigella boydii 248-1B (enterobacteria)	1212579
57	refseq-NZ-1212580-PRJNA224116-SAMN03276481-NZ_AMKH-.-Shigella_sonnei_08_7761.fna	241571	GCF_000815815.1	Shigella sonnei 08-7761 (enterobacteria)	1212580
58	refseq-NZ-1212581-PRJNA224116-SAMN03276482-NZ_AMKI-.-Shigella_sonnei_08_7765.fna	241591	GCF_000815825.1	Shigella sonnei 08-7765 (enterobacteria)	1212581
59	refseq-NZ-1212582-PRJNA224116-SAMN03276469-NZ_AMKJ-.-Shigella_sonnei_09_1032.fna	241611	GCF_000815885.1	Shigella sonnei 09-1032 (enterobacteria)	1212582
60	refseq-NZ-1212583-PRJNA224116-SAMN03276470-NZ_AMKK-.-Shigella_sonnei_09_2245.fna	241621	GCF_000815905.1	Shigella sonnei 09-2245 (enterobacteria)	1212583
61	refseq-NZ-1212584-PRJNA224116-SAMN03276478-NZ_AMKL-.-Shigella_sonnei_09_4962.fna	241631	GCF_000815925.1	Shigella sonnei 09-4962 (enterobacteria)	1212584
62	refseq-NZ-1282357-PRJNA224116-SAMN02999960-GCF_000743955.1-.-Shigella_flexneri_2003036.fna	205481	GCF_000743955.1	Shigella flexneri 2003036 (enterobacteria)	1282357
63	refseq-NZ-1282358-PRJNA224116-SAMN02999961-GCF_000743995.1-.-Shigella_flexneri_Shi06HN006.fna	205491	GCF_000743995.1	Shigella flexneri Shi06HN006 (enterobacteria)	1282358
64	refseq-NZ-1290392-PRJNA224116-SAMN02470147-NZ_AWOX-.-Shigella_flexneri_II_3_4_7_8_.fna	78471	GCF_000493265.1	Shigella flexneri II:(3)4,7(8) (enterobacteria)	1290392
65	refseq-NZ-1353978-PRJNA224116-SAMN02469676-NZ_AURV-.-Shigella_sonnei_1DT_1.fna	63931	GCF_000467205.1	Shigella sonnei 1DT-1 (enterobacteria)	1353978
66	refseq-NZ-1353980-PRJNA224116-SAMN02469677-NZ_AURX-.-Shigella_dysenteriae_SD1D.fna	63951	GCF_000467245.1	Shigella dysenteriae SD1D (enterobacteria)	1353980
67	refseq-NZ-1401259-PRJNA224116-SAMN03083603-NZ_AXUU-.-Shigella_dysenteriae_WRSd5.fna	81571	GCF_000499085.1	Shigella dysenteriae WRSd5 (enterobacteria)	1401259
68	refseq-NZ-1401327-PRJNA224116-SAMN03083602-NZ_AXUT-.-Shigella_dysenteriae_WRSd3.fna	81561	GCF_000499065.1	Shigella dysenteriae WRSd3 (enterobacteria)	1401327
69	refseq-NZ-1434128-PRJNA224116-SAMN02437363-NZ_AZOG-.-Shigella_flexneri_Shi06AH66.fna	115271	GCF_000565505.1	Shigella flexneri Shi06AH66 (enterobacteria)	1434128
70	refseq-NZ-1434129-PRJNA224116-SAMN02437364-NZ_AZOH-.-Shigella_flexneri_Shi06GS43.fna	115281	GCF_000565525.1	Shigella flexneri Shi06GS43 (enterobacteria)	1434129
71	refseq-NZ-1434130-PRJNA224116-SAMN02437365-NZ_AZOI-.-Shigella_flexneri_Shi06AH116.fna	115291	GCF_000565545.1	Shigella flexneri Shi06AH116 (enterobacteria)	1434130
72	refseq-NZ-1434131-PRJNA224116-SAMN02437366-NZ_AZOJ-.-Shigella_flexneri_Shi06GS07.fna	115301	GCF_000565565.1	Shigella flexneri Shi06GS07 (enterobacteria)	1434131
73	refseq-NZ-1434132-PRJNA224116-SAMN02437367-NZ_AZOK-.-Shigella_flexneri_Shi06GS48.fna	115311	GCF_000565585.1	Shigella flexneri Shi06GS48 (enterobacteria)	1434132
74	refseq-NZ-1434133-PRJNA224116-SAMN02437368-NZ_AZOL-.-Shigella_flexneri_Shi06HN118.fna	115321	GCF_000565605.1	Shigella flexneri Shi06HN118 (enterobacteria)	1434133
75	refseq-NZ-1434134-PRJNA224116-SAMN02437369-NZ_AZOM-.-Shigella_flexneri_Shi06HN023.fna	115331	GCF_000565625.1	Shigella flexneri Shi06HN023 (enterobacteria)	1434134
76	refseq-NZ-1434135-PRJNA224116-SAMN02437370-NZ_AZON-.-Shigella_flexneri_2005AH264.fna	115341	GCF_000565645.1	Shigella flexneri 2005AH264 (enterobacteria)	1434135
77	refseq-NZ-1434136-PRJNA224116-SAMN02437371-NZ_AZOO-.-Shigella_flexneri_Shi06AH135.fna	115351	GCF_000565665.1	Shigella flexneri Shi06AH135 (enterobacteria)	1434136
78	refseq-NZ-1434137-PRJNA224116-SAMN02437372-NZ_AZOP-.-Shigella_flexneri_Shi06HN378.fna	115361	GCF_000565685.1	Shigella flexneri Shi06HN378 (enterobacteria)	1434137
79	refseq-NZ-1434138-PRJNA224116-SAMN02437373-NZ_AZOQ-.-Shigella_flexneri_Shi06HN016.fna	115371	GCF_000565705.1	Shigella flexneri Shi06HN016 (enterobacteria)	1434138
80	refseq-NZ-1434139-PRJNA224116-SAMN02437374-NZ_AZOR-.-Shigella_flexneri_Shi06HN250.fna	115381	GCF_000565725.1	Shigella flexneri Shi06HN250 (enterobacteria)	1434139
81	refseq-NZ-1434140-PRJNA224116-SAMN02437375-NZ_AZOS-.-Shigella_flexneri_Shi06AH028.fna	115391	GCF_000565745.1	Shigella flexneri Shi06AH028 (enterobacteria)	1434140
82	refseq-NZ-1434141-PRJNA224116-SAMN02437376-NZ_AZOT-.-Shigella_flexneri_Shi06HN244.fna	115401	GCF_000565765.1	Shigella flexneri Shi06HN244 (enterobacteria)	1434141
83	refseq-NZ-1434142-PRJNA224116-SAMN02437377-NZ_AZOU-.-Shigella_flexneri_Shi06GS37.fna	115411	GCF_000565785.1	Shigella flexneri Shi06GS37 (enterobacteria)	1434142
84	refseq-NZ-1434143-PRJNA224116-SAMN02437378-NZ_AZOV-.-Shigella_flexneri_2003055.fna	115421	GCF_000565805.1	Shigella flexneri 2003055 (enterobacteria)	1434143
85	refseq-NZ-1434144-PRJNA224116-SAMN02437379-NZ_AZOW-.-Shigella_flexneri_Shi06AH130.fna	115431	GCF_000565825.1	Shigella flexneri Shi06AH130 (enterobacteria)	1434144
86	refseq-NZ-1434145-PRJNA224116-SAMN02437380-NZ_AZOX-.-Shigella_flexneri_Shi06GS55.fna	115441	GCF_000565845.1	Shigella flexneri Shi06GS55 (enterobacteria)	1434145
87	refseq-NZ-1434146-PRJNA224116-SAMN02437381-NZ_AZOY-.-Shigella_flexneri_Shi06SX36.fna	115451	GCF_000565865.1	Shigella flexneri Shi06SX36 (enterobacteria)	1434146
88	refseq-NZ-1434147-PRJNA224116-SAMN02437382-NZ_AZOZ-.-Shigella_flexneri_2002103.fna	115461	GCF_000565885.1	Shigella flexneri 2002103 (enterobacteria)	1434147
89	refseq-NZ-1434148-PRJNA224116-SAMN02437383-NZ_AZPA-.-Shigella_flexneri_Shi05SX04.fna	115471	GCF_000565905.1	Shigella flexneri Shi05SX04 (enterobacteria)	1434148
90	refseq-NZ-1434149-PRJNA224116-SAMN02437384-NZ_AZPB-.-Shigella_flexneri_Shi06SX53.fna	115481	GCF_000565925.1	Shigella flexneri Shi06SX53 (enterobacteria)	1434149
91	refseq-NZ-1434150-PRJNA224116-SAMN02437385-NZ_AZPC-.-Shigella_flexneri_2002007.fna	115491	GCF_000565945.1	Shigella flexneri 2002007 (enterobacteria)	1434150
92	refseq-NZ-1434151-PRJNA224116-SAMN02437386-NZ_AZPD-.-Shigella_flexneri_51575.fna	115501	GCF_000565965.1	Shigella flexneri 51575 (enterobacteria)	1434151
93	refseq-NZ-1434152-PRJNA224116-SAMN02437387-NZ_AZPE-.-Shigella_flexneri_51576.fna	115511	GCF_000565985.1	Shigella flexneri 51576 (enterobacteria)	1434152
94	refseq-NZ-1434153-PRJNA224116-SAMN02437388-NZ_AZPF-.-Shigella_flexneri_51577.fna	115521	GCF_000566005.1	Shigella flexneri 51577 (enterobacteria)	1434153
95	refseq-NZ-1434154-PRJNA224116-SAMN02437389-NZ_AZPG-.-Shigella_flexneri_51581.fna	115531	GCF_000566025.1	Shigella flexneri 51581 (enterobacteria)	1434154
96	refseq-NZ-1434155-PRJNA224116-SAMN02437390-NZ_AZPH-.-Shigella_flexneri_1997005.fna	115541	GCF_000566045.1	Shigella flexneri 1997005 (enterobacteria)	1434155
97	refseq-NZ-1434156-PRJNA224116-SAMN02437391-NZ_AZPI-.-Shigella_flexneri_2000019.fna	115551	GCF_000566065.1	Shigella flexneri 2000019 (enterobacteria)	1434156
98	refseq-NZ-1434157-PRJNA224116-SAMN02437392-NZ_AZPJ-.-Shigella_flexneri_2001020.fna	115561	GCF_000566085.1	Shigella flexneri 2001020 (enterobacteria)	1434157
99	refseq-NZ-1434158-PRJNA224116-SAMN02437393-NZ_AZPK-.-Shigella_flexneri_2001004.fna	115571	GCF_000566105.1	Shigella flexneri 2001004 (enterobacteria)	1434158
100	refseq-NZ-1434159-PRJNA224116-SAMN02437394-NZ_AZPL-.-Shigella_flexneri_2001042.fna	115581	GCF_000566125.1	Shigella flexneri 2001042 (enterobacteria)	1434159
101	refseq-NZ-1434160-PRJNA224116-SAMN02437395-NZ_AZPM-.-Shigella_flexneri_2001044.fna	115591	GCF_000566145.1	Shigella flexneri 2001044 (enterobacteria)	1434160
102	refseq-NZ-1434161-PRJNA224116-SAMN02437396-NZ_AZPN-.-Shigella_flexneri_2002021.fna	115601	GCF_000566165.1	Shigella flexneri 2002021 (enterobacteria)	1434161
103	refseq-NZ-1434162-PRJNA224116-SAMN02437397-NZ_AZPO-.-Shigella_flexneri_2002028.fna	115611	GCF_000566185.1	Shigella flexneri 2002028 (enterobacteria)	1434162
104	refseq-NZ-1434163-PRJNA224116-SAMN02437398-NZ_AZPP-.-Shigella_flexneri_2002069.fna	115621	GCF_000566205.1	Shigella flexneri 2002069 (enterobacteria)	1434163
105	refseq-NZ-1434164-PRJNA224116-SAMN02437399-NZ_AZPQ-.-Shigella_flexneri_2002091.fna	115631	GCF_000566225.1	Shigella flexneri 2002091 (enterobacteria)	1434164
106	refseq-NZ-1434165-PRJNA224116-SAMN02437400-NZ_AZPR-.-Shigella_flexneri_2002106.fna	115641	GCF_000566245.1	Shigella flexneri 2002106 (enterobacteria)	1434165
107	refseq-NZ-1434166-PRJNA224116-SAMN02437401-NZ_AZPS-.-Shigella_flexneri_2002110.fna	115651	GCF_000566265.1	Shigella flexneri 2002110 (enterobacteria)	1434166
108	refseq-NZ-1434167-PRJNA224116-SAMN02437402-NZ_AZPT-.-Shigella_flexneri_2002140.fna	115661	GCF_000566285.1	Shigella flexneri 2002140 (enterobacteria)	1434167
109	refseq-NZ-1434168-PRJNA224116-SAMN02437403-NZ_AZPU-.-Shigella_flexneri_2003035.fna	115671	GCF_000566305.1	Shigella flexneri 2003035 (enterobacteria)	1434168
110	refseq-NZ-1434169-PRJNA224116-SAMN02437404-NZ_AZPV-.-Shigella_flexneri_2005002.fna	115681	GCF_000566325.1	Shigella flexneri 2005002 (enterobacteria)	1434169
111	refseq-NZ-1434170-PRJNA224116-SAMN02437405-NZ_AZPW-.-Shigella_flexneri_2005025.fna	115691	GCF_000566345.1	Shigella flexneri 2005025 (enterobacteria)	1434170
112	refseq-NZ-1434171-PRJNA224116-SAMN02437406-NZ_AZPX-.-Shigella_flexneri_2005051.fna	115701	GCF_000566365.1	Shigella flexneri 2005051 (enterobacteria)	1434171
113	refseq-NZ-1434172-PRJNA224116-SAMN02437407-NZ_AZPY-.-Shigella_flexneri_2005184.fna	115711	GCF_000566385.1	Shigella flexneri 2005184 (enterobacteria)	1434172
114	refseq-NZ-1434173-PRJNA224116-SAMN02437408-NZ_AZPZ-.-Shigella_flexneri_2005GS061.fna	115721	GCF_000566405.1	Shigella flexneri 2005GS061 (enterobacteria)	1434173
115	refseq-NZ-1434174-PRJNA224116-SAMN02437409-NZ_AZQA-.-Shigella_flexneri_Shi06GS02.fna	115731	GCF_000566425.1	Shigella flexneri Shi06GS02 (enterobacteria)	1434174
116	refseq-NZ-1434175-PRJNA224116-SAMN02437410-NZ_AZQB-.-Shigella_flexneri_Shi06HN159.fna	115741	GCF_000566445.1	Shigella flexneri Shi06HN159 (enterobacteria)	1434175
117	refseq-NZ-1434176-PRJNA224116-SAMN02437411-NZ_AZQC-.-Shigella_flexneri_Shi06HN344.fna	115751	GCF_000566465.1	Shigella flexneri Shi06HN344 (enterobacteria)	1434176
118	refseq-NZ-1434177-PRJNA224116-SAMN02437412-NZ_AZQD-.-Shigella_flexneri_Shi06HN347.fna	115761	GCF_000566485.1	Shigella flexneri Shi06HN347 (enterobacteria)	1434177
119	refseq-NZ-1434178-PRJNA224116-SAMN02437413-NZ_AZQE-.-Shigella_flexneri_Shi06HN091.fna	115771	GCF_000566505.1	Shigella flexneri Shi06HN091 (enterobacteria)	1434178
120	refseq-NZ-1434179-PRJNA224116-SAMN02437414-NZ_AZQF-.-Shigella_flexneri_Shi06AH091.fna	115781	GCF_000566525.1	Shigella flexneri Shi06AH091 (enterobacteria)	1434179
121	refseq-NZ-1434180-PRJNA224116-SAMN02437415-NZ_AZQG-.-Shigella_flexneri_2001025.fna	115791	GCF_000566545.1	Shigella flexneri 2001025 (enterobacteria)	1434180
122	refseq-NZ-1434181-PRJNA224116-SAMN02437416-NZ_AZQH-.-Shigella_flexneri_2001027.fna	115801	GCF_000566565.1	Shigella flexneri 2001027 (enterobacteria)	1434181
123	refseq-NZ-1434182-PRJNA224116-SAMN02437417-NZ_AZQI-.-Shigella_flexneri_2001048.fna	115811	GCF_000566585.1	Shigella flexneri 2001048 (enterobacteria)	1434182
124	refseq-NZ-1434183-PRJNA224116-SAMN02437418-NZ_AZQJ-.-Shigella_flexneri_2002035.fna	115821	GCF_000566605.1	Shigella flexneri 2002035 (enterobacteria)	1434183
125	refseq-NZ-1434184-PRJNA224116-SAMN02437419-NZ_AZQK-.-Shigella_flexneri_2002127.fna	115831	GCF_000566625.1	Shigella flexneri 2002127 (enterobacteria)	1434184
126	refseq-NZ-1434185-PRJNA224116-SAMN02437420-NZ_AZQL-.-Shigella_flexneri_2002141.fna	115841	GCF_000566645.1	Shigella flexneri 2002141 (enterobacteria)	1434185
127	refseq-NZ-1434186-PRJNA224116-SAMN02437421-NZ_AZQM-.-Shigella_flexneri_2002142.fna	115851	GCF_000566665.1	Shigella flexneri 2002142 (enterobacteria)	1434186
128	refseq-NZ-198215-PRJNA179593-SAMN00792433-NZ_ADUV-.-Shigella_flexneri_2a_str._2457T.fna	459908	GCF_000183785.1	Shigella flexneri 2a str. 2457T (enterobacteria)	198215
129	refseq-NZ-623-PRJNA224116-SAMEA2434358-GCF_000953035.1-.-Shigella_flexneri.fna	311731	GCF_000953035.1	Shigella flexneri (enterobacteria)	623
130	refseq-NZ-623-PRJNA224116-SAMN02745623-GCF_000710235.1-.-Shigella_flexneri.fna	188201	GCF_000710235.1	Shigella flexneri (enterobacteria)	623
131	refseq-NZ-754077-PRJNA179983-SAMN00017655-NZ_AGRD-.-Shigella_sonnei_str._Moseley.fna	471408	GCF_000281815.1	Shigella sonnei str. Moseley (enterobacteria)	754077
132	refseq-NZ-754091-PRJNA180546-SAMN00016949-NZ_AKMW-.-Shigella_flexneri_CCH060.fna	486148	GCF_000267985.1	Shigella flexneri CCH060 (enterobacteria)	754091
133	refseq-NZ-754092-PRJNA179823-SAMN00017129-NZ_AFOW-.-Shigella_flexneri_J1713.fna	467468	GCF_000217895.1	Shigella flexneri SFJ17B (enterobacteria)	754092
134	refseq-NZ-754093-PRJNA224116-SAMN00792434-GCF_000164925.1-.-Shigella_dysenteriae_1617.fna	235178	GCF_000164925.1	Shigella dysenteriae 1617 (enterobacteria)	754093
135	refseq-NZ-766138-PRJNA224116-SAMN00016948-GCF_000268145.1-.-Shigella_boydii_965_58.fna	486228	GCF_000268145.1	Shigella boydii 965-58 (enterobacteria)	766138
136	refseq-NZ-766139-PRJNA224116-SAMN00792437-GCF_000211955.1-.-Shigella_boydii_3594_74.fna	466588	GCF_000211955.1	Shigella boydii 3594-74 (enterobacteria)	766139
137	refseq-NZ-766140-PRJNA180551-SAMN00752565-NZ_AKNB-.-Shigella_boydii_4444_74.fna	486248	GCF_000268185.1	Shigella boydii 4444-74 (enterobacteria)	766140
138	refseq-NZ-766141-PRJNA179789-SAMN00792438-NZ_AFGE-.-Shigella_boydii_5216_82.fna	466628	GCF_000211975.1	Shigella boydii 5216-82 (enterobacteria)	766141
139	refseq-NZ-766142-PRJNA179784-SAMN00792439-NZ_AFFZ-.-Shigella_dysenteriae_155_74.fna	466528	GCF_000211935.1	Shigella dysenteriae 155-74 (enterobacteria)	766142
140	refseq-NZ-766143-PRJNA180555-SAMN00752563-NZ_AKNG-.-Shigella_dysenteriae_225_75.fna	486348	GCF_000268105.1	Shigella dysenteriae 225-75 (enterobacteria)	766143
141	refseq-NZ-766145-PRJNA179794-SAMN00792440-NZ_AFGW-.-Shigella_flexneri_VA_6.fna	466728	GCF_000213695.1	Shigella flexneri VA-6 (enterobacteria)	766145
142	refseq-NZ-766146-PRJNA224116-SAMN00792441-GCF_000213675.1-.-Shigella_flexneri_K_218.fna	466708	GCF_000213675.1	Shigella flexneri K-218 (enterobacteria)	766146
143	refseq-NZ-766147-PRJNA224116-SAMN00792442-GCF_000213735.1-.-Shigella_flexneri_K_227.fna	466768	GCF_000213735.1	Shigella flexneri K-227 (enterobacteria)	766147
144	refseq-NZ-766148-PRJNA224116-SAMN00792444-GCF_000213715.1-.-Shigella_flexneri_K_272.fna	466748	GCF_000213715.1	Shigella flexneri K-272 (enterobacteria)	766148
145	refseq-NZ-766149-PRJNA224116-SAMN00792445-GCF_000213755.1-.-Shigella_flexneri_K_304.fna	466788	GCF_000213755.1	Shigella flexneri K-304 (enterobacteria)	766149
146	refseq-NZ-766150-PRJNA224116-SAMN00113465-GCF_000268165.1-.-Shigella_flexneri_K_315.fna	486188	GCF_000268165.1	Shigella flexneri K-315 (enterobacteria)	766150
147	refseq-NZ-766152-PRJNA224116-SAMN00792446-GCF_000213435.1-.-Shigella_flexneri_K_671.fna	466808	GCF_000213435.1	Shigella flexneri K-671 (enterobacteria)	766152
148	refseq-NZ-766153-PRJNA224116-SAMN00017000-GCF_000268245.1-.-Shigella_flexneri_K_1770.fna	486168	GCF_000268245.1	Shigella flexneri K-1770 (enterobacteria)	766153
149	refseq-NZ-766155-PRJNA224116-SAMN00017661-GCF_000296305.1-.-Shigella_flexneri_1485_80.fna	493648	GCF_000296305.1	Shigella flexneri 1485-80 (enterobacteria)	766155
150	refseq-NZ-766158-PRJNA224116-SAMN00017001-GCF_000268085.1-.-Shigella_flexneri_2850_71.fna	486128	GCF_000268085.1	Shigella flexneri 2850-71 (enterobacteria)	766158
151	refseq-NZ-766159-PRJNA179801-SAMN00792448-NZ_AFHD-.-Shigella_flexneri_2930_71.fna	466868	GCF_000213495.1	Shigella flexneri 2930-71 (enterobacteria)	766159
152	refseq-NZ-766160-PRJNA179800-SAMN00792449-NZ_AFHC-.-Shigella_flexneri_4343_70.fna	466848	GCF_000213475.1	Shigella flexneri 4343-70 (enterobacteria)	766160
153	refseq-NZ-766161-PRJNA224116-SAMN00017231-GCF_000281795.1-.-Shigella_flexneri_6603_63.fna	471388	GCF_000281795.1	Shigella flexneri 6603-63 (enterobacteria)	766161
154	refseq-NZ-766162-PRJNA224116-SAMN00210757-GCF_000268045.1-.-Shigella_sonnei_3226_85.fna	486268	GCF_000268045.1	Shigella sonnei 3226-85 (enterobacteria)	766162
155	refseq-NZ-766163-PRJNA170462-SAMN00110653-NZ_AKND-.-Shigella_sonnei_3233_85.fna	486288	GCF_000268005.1	Shigella sonnei 3233-85 (enterobacteria)	766163
156	refseq-NZ-766164-PRJNA180553-SAMN00017228-NZ_AKNE-.-Shigella_sonnei_4822_66.fna	486308	GCF_000268225.1	Shigella sonnei 4822-66 (enterobacteria)	766164
157	refseq-NZ-932676-PRJNA179635-SAMN02472079-NZ_AERN-.-Shigella_boydii_ATCC_9905.fna	463068	GCF_000193915.1	Shigella boydii ATCC 9905 (enterobacteria)	932676
158	refseq-NZ-941429-PRJNA179634-SAMN02472086-NZ_AERM-.-Shigella_dysenteriae_CDC_74_1112.fna	463048	GCF_000193895.1	Shigella dysenteriae CDC 74-1112 (enterobacteria)	941429
159	refseq-NZ-945360-PRJNA179636-SAMN02472087-NZ_AERO-.-Shigella_flexneri_CDC_796_83.fna	463088	GCF_000193935.1	Shigella flexneri CDC 796-83 (enterobacteria)	945360
160	refseq-NC-316401-PRJNA224116-.-GCF_000210475.1-.-Escherichia_coli_ETEC_H10407.fna	379808	GCF_000210475.1	Escherichia coli ETEC H10407 (E. coli)	316401
161	refseq-NC-362663-PRJNA224116-SAMN02604181-GCF_000013305.1-.-Escherichia_coli_536.fna	34408	GCF_000013305.1	Escherichia coli 536 (E. coli)	362663
163	refseq-NC-405955-PRJNA224116-SAMN02603424-GCF_000014845.1-.-Escherichia_coli_APEC_O1.fna	35948	GCF_000014845.1	Escherichia coli APEC O1 (E. coli)	405955
164	refseq-NC-431946-PRJNA224116-.-GCF_000010485.1-.-Escherichia_coli_SE15.fna	380618	GCF_000010485.1	Escherichia coli SE15 (E. coli)	431946
166	refseq-NC-595495-PRJNA224116-SAMN00016779-GCF_000147855.2-.-Escherichia_coli_KO11FL.fna	359678	GCF_000147855.2	Escherichia coli KO11FL (E. coli)	595495
167	refseq-NC-866768-PRJNA224116-SAMN00002656-GCF_000023665.1-.-Escherichia_coli_BL21_Gold_DE3_pLysS_AG_.fna	44328	GCF_000023665.1	Escherichia coli 'BL21-Gold(DE3)pLysS AG' (E. coli)	866768
168	refseq-NC-910348-PRJNA224116-SAMN02603904-GCF_000257275.1-.-Escherichia_coli_P12b.fna	378418	GCF_000257275.1	Escherichia coli P12b (E. coli)	910348
169	refseq-NZ-1005402-PRJNA224116-SAMN01041333-GCF_000316425.1-.-Escherichia_coli_90.2281.fna	548941	GCF_000316425.2	Escherichia coli 90.2281 (E. coli)	1005402
170	refseq-NZ-1005410-PRJNA224116-SAMN01041346-GCF_000316905.1-.-Escherichia_coli_96.0428.fna	549201	GCF_000316905.2	Escherichia coli 96.0428 (E. coli)	1005410
171	refseq-NZ-1005418-PRJNA224116-SAMN01041352-GCF_000316725.1-.-Escherichia_coli_97.1742.fna	549061	GCF_000316725.2	Escherichia coli 97.1742 (E. coli)	1005418
172	refseq-NZ-1005432-PRJNA188358-SAMN01112697-NZ_AOEB-.-Escherichia_coli_99.0839.fna	549581	GCF_000335255.2	Escherichia coli 99.0839 (E. coli)	1005432
173	refseq-NZ-1005441-PRJNA224116-SAMN00808720-GCF_000303235.1-.-Escherichia_coli_0.1304.fna	552791	GCF_000303235.2	Escherichia coli 0.1304 (E. coli)	1005441
174	refseq-NZ-1005487-PRJNA188368-SAMN01112701-NZ_AOEL-.-Escherichia_coli_PA2.fna	549691	GCF_000335355.2	Escherichia coli PA2 (E. coli)	1005487
175	refseq-NZ-1005497-PRJNA180536-SAMN02435925-NZ_AKLI-.-Escherichia_coli_PA22.fna	485628	GCF_000267085.1	Escherichia coli PA22 (E. coli)	1005497
176	refseq-NZ-1005499-PRJNA224116-SAMN02435950-GCF_000267805.1-.-Escherichia_coli_PA24.fna	551351	GCF_000267805.2	Escherichia coli PA24 (E. coli)	1005499
177	refseq-NZ-1005501-PRJNA224116-SAMN02435926-GCF_000267765.1-.-Escherichia_coli_PA28.fna	546051	GCF_000267765.2	Escherichia coli PA28 (E. coli)	1005501
178	refseq-NZ-1005507-PRJNA224116-SAMN02435919-GCF_000267685.1-.-Escherichia_coli_PA39.fna	545971	GCF_000267685.2	Escherichia coli PA39 (E. coli)	1005507
179	refseq-NZ-1005510-PRJNA224116-SAMN02435979-GCF_000267645.1-.-Escherichia_coli_PA42.fna	545931	GCF_000267645.2	Escherichia coli PA42 (E. coli)	1005510
180	refseq-NZ-1005514-PRJNA224116-SAMN00794587-GCF_000303915.1-.-Escherichia_coli_PA49.fna	548161	GCF_000303915.2	Escherichia coli PA49 (E. coli)	1005514
181	refseq-NZ-1005519-PRJNA224116-SAMN02435952-GCF_000267605.1-.-Escherichia_coli_TW09098.fna	545911	GCF_000267605.2	Escherichia coli TW09098 (E. coli)	1005519
182	refseq-NZ-1005531-PRJNA224116-SAMN02435930-GCF_000267305.1-.-Escherichia_coli_EC4439.fna	545671	GCF_000267305.2	Escherichia coli EC4439 (E. coli)	1005531
183	refseq-NZ-1005550-PRJNA224116-SAMN00808713-GCF_000303395.1-.-Escherichia_coli_EC1865.fna	547831	GCF_000303395.2	Escherichia coli EC1865 (E. coli)	1005550
184	refseq-NZ-1005558-PRJNA224116-SAMN00794592-GCF_000303995.1-.-Escherichia_coli_5905.fna	548241	GCF_000303995.2	Escherichia coli 5905 (E. coli)	1005558
185	refseq-NZ-1005560-PRJNA224116-SAMN00794594-GCF_000304035.1-.-Escherichia_coli_EC96038.fna	548271	GCF_000304035.2	Escherichia coli EC96038 (E. coli)	1005560
186	refseq-NZ-1005561-PRJNA224116-SAMN02435973-GCF_000304055.1-.-Escherichia_coli_5412.fna	548291	GCF_000304055.2	Escherichia coli 5412 (E. coli)	1005561
187	refseq-NZ-1005566-PRJNA224116-SAMN00808699-GCF_000303655.1-.-Escherichia_coli_07798.fna	548021	GCF_000303655.2	Escherichia coli 07798 (E. coli)	1005566
188	refseq-NZ-1048266-PRJNA181572-SAMN02596705-.-.-Escherichia_coli_O104_H4_str._09_7901.fna	467788	GCF_000235225.1	Escherichia coli O104:H4 str. 09-7901 (E. coli)	1048266
189	refseq-NZ-1051349-PRJNA188365-SAMN01112590-NZ_AOEI-.-Escherichia_coli_PA11.fna	549731	GCF_000335415.2	Escherichia coli PA11 (E. coli)	1051349
190	refseq-NZ-1051351-PRJNA188366-SAMN01112591-NZ_AOEJ-.-Escherichia_coli_PA19.fna	549671	GCF_000335335.2	Escherichia coli PA19 (E. coli)	1051351
191	refseq-NZ-1068618-PRJNA181580-SAMN02596712-.-.-Escherichia_coli_O104_H4_str._11_4632_C2.fna	468628	GCF_000235105.1	Escherichia coli O104:H4 str. 11-4632 C2 (E. coli)	1068618
192	refseq-NZ-1078031-PRJNA190307-SAMN02952924-NZ_AGTJ-.-Escherichia_coli_O121_H19_str._MT_2.fna	354861	GCF_000234275.2	Escherichia coli O121:H19 str. MT#2 (E. coli)	1078031
193	refseq-NZ-1081887-PRJNA224116-SAMN01112698-GCF_000340455.1-.-Escherichia_coli_09BKT078844.fna	552361	GCF_000340455.2	Escherichia coli 09BKT078844 (E. coli)	1081887
194	refseq-NZ-1089445-PRJNA180421-SAMN02470913-NZ_AJPQ-.-Escherichia_coli_AI27.fna	482448	GCF_000259135.1	Escherichia coli AI27 (E. coli)	1089445
195	refseq-NZ-1090927-PRJNA224116-SAMN02472043-GCF_000353545.1-.-Escherichia_coli_O104_H4_str._E92_11.fna	567198	GCF_000353545.1	Escherichia coli O104:H4 str. E92/11 (E. coli)	1090927
196	refseq-NZ-1116007-PRJNA197948-SAMN00829263-NZ_AQEB-.-Escherichia_coli_2731150.fna	563161	GCF_000354895.2	Escherichia coli 2731150 (E. coli)	1116007
197	refseq-NZ-1116013-PRJNA197944-SAMN00829258-NZ_AQDX-.-Escherichia_coli_2762100.fna	673058	GCF_000355535.1	Escherichia coli 2762100 (E. coli)	1116013
198	refseq-NZ-1116018-PRJNA197936-SAMN00829269-NZ_AQDP-.-Escherichia_coli_2850400.fna	573938	GCF_000355055.1	Escherichia coli 2850400 (E. coli)	1116018
199	refseq-NZ-1116023-PRJNA197931-SAMN00829274-NZ_AQDK-.-Escherichia_coli_2861200.fna	563201	GCF_000355035.2	Escherichia coli 2861200 (E. coli)	1116023
200	refseq-NZ-1116027-PRJNA197781-SAMN00829277-NZ_APXJ-.-Escherichia_coli_2866350.fna	563831	GCF_000356505.2	Escherichia coli 2866350 (E. coli)	1116027
201	refseq-NZ-1116036-PRJNA197782-SAMN00829286-NZ_APXK-.-Escherichia_coli_2875150.fna	578698	GCF_000356245.1	Escherichia coli 2875150 (E. coli)	1116036
202	refseq-NZ-1116045-PRJNA197798-SAMN00829350-NZ_APYA-.-Escherichia_coli_P0299438.10.fna	564241	GCF_000357585.2	Escherichia coli P0299438.10 (E. coli)	1116045
203	refseq-NZ-1116051-PRJNA197812-SAMN00829368-NZ_APYO-.-Escherichia_coli_P0299917.5.fna	579778	GCF_000357325.1	Escherichia coli P0299917.5 (E. coli)	1116051
204	refseq-NZ-1116052-PRJNA197813-SAMN00829367-NZ_APYP-.-Escherichia_coli_P0299917.6.fna	564121	GCF_000357345.2	Escherichia coli P0299917.6 (E. coli)	1116052
205	refseq-NZ-1116061-PRJNA197911-SAMN00829316-NZ_AQCQ-.-Escherichia_coli_MP021017.5.fna	554111	GCF_000354515.2	Escherichia coli MP021017.5 (E. coli)	1116061
206	refseq-NZ-1116069-PRJNA197820-SAMN00829405-NZ_APYW-.-Escherichia_coli_P0301867.5.fna	564751	GCF_000358855.2	Escherichia coli P0301867.5 (E. coli)	1116069
207	refseq-NZ-1116077-PRJNA197854-SAMN00829418-NZ_AQAE-.-Escherichia_coli_P0302293.8.fna	579418	GCF_000356965.1	Escherichia coli P0302293.8 (E. coli)	1116077
208	refseq-NZ-1116084-PRJNA197882-SAMN00829519-NZ_AQBH-.-Escherichia_coli_P0305260.10.fna	564371	GCF_000357925.2	Escherichia coli P0305260.10 (E. coli)	1116084
209	refseq-NZ-1116090-PRJNA197898-SAMN00829541-NZ_AQBX-.-Escherichia_coli_p0305293.2.fna	564661	GCF_000358635.2	Escherichia coli p0305293.2 (E. coli)	1116090
210	refseq-NZ-1116095-PRJNA197903-SAMN00829546-NZ_AQCC-.-Escherichia_coli_p0305293.7.fna	564821	GCF_000359095.2	Escherichia coli p0305293.7 (E. coli)	1116095
211	refseq-NZ-1116098-PRJNA197894-SAMN00829536-NZ_AQBT-.-Escherichia_coli_p0305293.10.fna	581008	GCF_000358555.1	Escherichia coli p0305293.10 (E. coli)	1116098
212	refseq-NZ-1116101-PRJNA197832-SAMN00829539-NZ_APZI-.-Escherichia_coli_p0305293.13.fna	563971	GCF_000356865.2	Escherichia coli p0305293.13 (E. coli)	1116101
213	refseq-NZ-1116102-PRJNA197897-SAMN00829540-NZ_AQBW-.-Escherichia_coli_p0305293.15.fna	564651	GCF_000358615.2	Escherichia coli p0305293.15 (E. coli)	1116102
214	refseq-NZ-1116116-PRJNA197785-SAMN00829296-NZ_APXN-.-Escherichia_coli_BCE030_MS_09.fna	578838	GCF_000356385.1	Escherichia coli BCE030_MS-09 (E. coli)	1116116
215	refseq-NZ-1116126-PRJNA197999-SAMN00829265-NZ_AQGG-.-Escherichia_coli_2846750.fna	563901	GCF_000356685.2	Escherichia coli 2846750 (E. coli)	1116126
216	refseq-NZ-1116130-PRJNA197952-SAMN00829235-NZ_AQEF-.-Escherichia_coli_199900.1.fna	578578	GCF_000356125.1	Escherichia coli 199900.1 (E. coli)	1116130
217	refseq-NZ-1116136-PRJNA197968-SAMN00829335-NZ_AQEV-.-Escherichia_coli_MP021561.2.fna	563131	GCF_000354795.2	Escherichia coli MP021561.2 (E. coli)	1116136
218	refseq-NZ-1116140-PRJNA197972-SAMN00829300-NZ_AQEZ-.-Escherichia_coli_MP020940.1.fna	563291	GCF_000355275.2	Escherichia coli MP020940.1 (E. coli)	1116140
219	refseq-NZ-1116144-PRJNA197795-SAMN00829347-NZ_APXX-.-Escherichia_coli_P0298942.7.fna	564221	GCF_000357545.2	Escherichia coli P0298942.7 (E. coli)	1116144
220	refseq-NZ-1116152-PRJNA197965-SAMN00829352-NZ_AQES-.-Escherichia_coli_P0299438.2.fna	563881	GCF_000356645.2	Escherichia coli P0299438.2 (E. coli)	1116152
221	refseq-NZ-1116155-PRJNA197829-SAMN00829429-NZ_APZF-.-Escherichia_coli_P0302308.3.fna	564311	GCF_000357785.2	Escherichia coli P0302308.3 (E. coli)	1116155
222	refseq-NZ-1116158-PRJNA197823-SAMN00829420-NZ_APYZ-.-Escherichia_coli_P0302308.10.fna	581328	GCF_000358875.1	Escherichia coli P0302308.10 (E. coli)	1116158
223	refseq-NZ-1116181-PRJNA197877-SAMN00829514-NZ_AQBC-.-Escherichia_coli_P0304816.5.fna	564771	GCF_000358955.2	Escherichia coli P0304816.5 (E. coli)	1116181
224	refseq-NZ-1116190-PRJNA197872-SAMN00829508-NZ_AQAX-.-Escherichia_coli_P0304816.14.fna	663638	GCF_000358995.1	Escherichia coli P0304816.14 (E. coli)	1116190
225	refseq-NZ-1116193-PRJNA197888-SAMN00829526-NZ_AQBN-.-Escherichia_coli_P0305260.4.fna	564431	GCF_000358045.2	Escherichia coli P0305260.4 (E. coli)	1116193
226	refseq-NZ-1124985-PRJNA224116-SAMN02435999-NZ_AIAD-.-Escherichia_coli_C1244_91.fna	565471	GCF_000446095.2	Escherichia coli C1244_91 (E. coli)	1124985
227	refseq-NZ-1125641-PRJNA197844-SAMN00858016-NZ_APZU-.-Escherichia_coli_P0301867.2.fna	563621	GCF_000356025.2	Escherichia coli P0301867.2 (E. coli)	1125641
228	refseq-NZ-1125650-PRJNA197842-SAMN00857934-NZ_APZS-.-Escherichia_coli_P0299483.3.fna	579578	GCF_000357125.1	Escherichia coli P0299483.3 (E. coli)	1125650
229	refseq-NZ-1126898-PRJNA224116-SAMN02436004-NZ_AIAV-.-Escherichia_coli_C353_09.fna	565761	GCF_000446465.2	Escherichia coli C353_09 (E. coli)	1126898
230	refseq-NZ-1126904-PRJNA224116-SAMN02436008-NZ_AIBB-.-Escherichia_coli_C496_10.fna	565821	GCF_000446585.2	Escherichia coli C496_10 (E. coli)	1126904
231	refseq-NZ-1126915-PRJNA224116-SAMN02435910-NZ_AIBK-.-Escherichia_coli_C717_10.fna	565901	GCF_000446745.2	Escherichia coli C717_10 (E. coli)	1126915
232	refseq-NZ-1151217-PRJNA220588-SAMN01883227-NZ_AVQW-.-Escherichia_coli_B28_1.fna	567921	GCF_000462045.2	Escherichia coli B28-1 (E. coli)	1151217
233	refseq-NZ-1151250-PRJNA220616-SAMN01885530-NZ_AVRZ-.-Escherichia_coli_B113.fna	568201	GCF_000462625.2	Escherichia coli B113 (E. coli)	1151250
234	refseq-NZ-1165949-PRJNA224116-SAMN00991748-GCF_000264015.1-.-Escherichia_coli_O26_H11_str._CVM9942.fna	483468	GCF_000264015.1	Escherichia coli O26:H11 str. CVM9942 (E. coli)	1165949
235	refseq-NZ-1167694-PRJNA180423-SAMN02470124-NZ_AJQW-.-Escherichia_coli_O32_H37_str._P4.fna	482508	GCF_000259425.1	Escherichia coli O32:H37 str. P4 (E. coli)	1167694
236	refseq-NZ-1169315-PRJNA224116-SAMN00847633-GCF_000407665.1-.-Escherichia_coli_KTE1.fna	702028	GCF_000407665.1	Escherichia coli KTE1 (E. coli)	1169315
237	refseq-NZ-1169316-PRJNA224116-SAMN00847634-GCF_000407685.1-.-Escherichia_coli_KTE3.fna	702048	GCF_000407685.1	Escherichia coli KTE3 (E. coli)	1169316
238	refseq-NZ-1169342-PRJNA224116-SAMN00847660-GCF_000352205.1-.-Escherichia_coli_KTE23.fna	577168	GCF_000352205.1	Escherichia coli KTE23 (E. coli)	1169342
239	refseq-NZ-1169346-PRJNA224116-SAMN00847664-GCF_000407885.1-.-Escherichia_coli_KTE27.fna	702248	GCF_000407885.1	Escherichia coli KTE27 (E. coli)	1169346
240	refseq-NZ-1169352-PRJNA224116-SAMN00847670-GCF_000407945.1-.-Escherichia_coli_KTE34.fna	702288	GCF_000407945.1	Escherichia coli KTE34 (E. coli)	1169352
241	refseq-NZ-1169354-PRJNA224116-SAMN00847672-GCF_000407985.1-.-Escherichia_coli_KTE37.fna	702328	GCF_000407985.1	Escherichia coli KTE37 (E. coli)	1169354
242	refseq-NZ-1169363-PRJNA184574-SAMN00847681-NZ_ANYT-.-Escherichia_coli_KTE82.fna	519098	GCF_000326505.1	Escherichia coli KTE82 (E. coli)	1169363
243	refseq-NZ-1169365-PRJNA184573-SAMN00847683-NZ_ANYS-.-Escherichia_coli_KTE232.fna	519078	GCF_000326825.1	Escherichia coli KTE232 (E. coli)	1169365
244	refseq-NZ-1169378-PRJNA184546-SAMN00847696-NZ_ANXR-.-Escherichia_coli_KTE117.fna	518618	GCF_000326205.1	Escherichia coli KTE117 (E. coli)	1169378
245	refseq-NZ-1169382-PRJNA224116-SAMN00847700-GCF_000326965.1-.-Escherichia_coli_KTE125.fna	578188	GCF_000326965.1	Escherichia coli KTE125 (E. coli)	1169382
246	refseq-NZ-1169392-PRJNA184560-SAMN00847710-NZ_ANYF-.-Escherichia_coli_KTE150.fna	518838	GCF_000326725.1	Escherichia coli KTE150 (E. coli)	1169392
247	refseq-NZ-1169402-PRJNA184570-SAMN00847720-NZ_ANYP-.-Escherichia_coli_KTE177.fna	519018	GCF_000326785.1	Escherichia coli KTE177 (E. coli)	1169402
248	refseq-NZ-1169663-PRJNA190366-SAMN02470175-NZ_AJMB-.-Escherichia_coli_NCCP15647.fna	546718	GCF_000259385.1	Escherichia coli NCCP15647 (E. coli)	1169663
249	refseq-NZ-1169664-PRJNA180950-SAMN02470904-NZ_AMSK-.-Escherichia_coli_AD30.fna	494288	GCF_000304255.1	Escherichia coli AD30 (E. coli)	1169664
250	refseq-NZ-1181733-PRJNA224116-SAMN00974042-GCF_000350945.1-.-Escherichia_coli_KTE187.fna	575908	GCF_000350945.1	Escherichia coli KTE187 (E. coli)	1181733
251	refseq-NZ-1181749-PRJNA224116-SAMN00974058-GCF_000352985.1-.-Escherichia_coli_KTE203.fna	569848	GCF_000352985.1	Escherichia coli KTE203 (E. coli)	1181749
252	refseq-NZ-1181750-PRJNA224116-SAMN00974059-GCF_000351065.1-.-Escherichia_coli_KTE204.fna	576028	GCF_000351065.1	Escherichia coli KTE204 (E. coli)	1181750
253	refseq-NZ-1181757-PRJNA224116-SAMN00974066-GCF_000353045.1-.-Escherichia_coli_KTE211.fna	578008	GCF_000353045.1	Escherichia coli KTE211 (E. coli)	1181757
254	refseq-NZ-1181766-PRJNA224116-SAMN00974075-GCF_000351245.1-.-Escherichia_coli_KTE220.fna	576208	GCF_000351245.1	Escherichia coli KTE220 (E. coli)	1181766
255	refseq-NZ-1181781-PRJNA224116-SAMN00974090-GCF_000351405.1-.-Escherichia_coli_KTE237.fna	576368	GCF_000351405.1	Escherichia coli KTE237 (E. coli)	1181781
256	refseq-NZ-1182662-PRJNA224116-SAMN00854614-GCF_000351505.1-.-Escherichia_coli_KTE55.fna	576468	GCF_000351505.1	Escherichia coli KTE55 (E. coli)	1182662
257	refseq-NZ-1182669-PRJNA224116-SAMN00854621-GCF_000351605.1-.-Escherichia_coli_KTE62.fna	576568	GCF_000351605.1	Escherichia coli KTE62 (E. coli)	1182669
258	refseq-NZ-1182671-PRJNA224116-SAMN00854623-GCF_000408365.1-.-Escherichia_coli_KTE64.fna	702688	GCF_000408365.1	Escherichia coli KTE64 (E. coli)	1182671
259	refseq-NZ-1182678-PRJNA224116-SAMN00854630-GCF_000408445.1-.-Escherichia_coli_KTE71.fna	702768	GCF_000408445.1	Escherichia coli KTE71 (E. coli)	1182678
260	refseq-NZ-1182680-PRJNA224116-SAMN00854632-GCF_000408465.1-.-Escherichia_coli_KTE73.fna	702788	GCF_000408465.1	Escherichia coli KTE73 (E. coli)	1182680
261	refseq-NZ-1182686-PRJNA224116-SAMN00854638-GCF_000352445.1-.-Escherichia_coli_KTE79.fna	577408	GCF_000352445.1	Escherichia coli KTE79 (E. coli)	1182686
262	refseq-NZ-1182691-PRJNA224116-SAMN00854643-GCF_000351805.1-.-Escherichia_coli_KTE86.fna	576768	GCF_000351805.1	Escherichia coli KTE86 (E. coli)	1182691
263	refseq-NZ-1182693-PRJNA224116-SAMN00854645-GCF_000408505.1-.-Escherichia_coli_KTE89.fna	702828	GCF_000408505.1	Escherichia coli KTE89 (E. coli)	1182693
264	refseq-NZ-1182699-PRJNA224116-SAMN00854651-GCF_000408565.1-.-Escherichia_coli_KTE100.fna	702888	GCF_000408565.1	Escherichia coli KTE100 (E. coli)	1182699
265	refseq-NZ-1182707-PRJNA224116-SAMN00854659-GCF_000352525.1-.-Escherichia_coli_KTE115.fna	577488	GCF_000352525.1	Escherichia coli KTE115 (E. coli)	1182707
266	refseq-NZ-1182711-PRJNA224116-SAMN00854663-GCF_000408665.1-.-Escherichia_coli_KTE121.fna	702988	GCF_000408665.1	Escherichia coli KTE121 (E. coli)	1182711
267	refseq-NZ-1182715-PRJNA224116-SAMN00854667-GCF_000408725.1-.-Escherichia_coli_KTE130.fna	703048	GCF_000408725.1	Escherichia coli KTE130 (E. coli)	1182715
268	refseq-NZ-1182721-PRJNA224116-SAMN00854673-GCF_000352645.1-.-Escherichia_coli_KTE141.fna	577608	GCF_000352645.1	Escherichia coli KTE141 (E. coli)	1182721
269	refseq-NZ-1182723-PRJNA224116-SAMN00854675-GCF_000351945.1-.-Escherichia_coli_KTE143.fna	576908	GCF_000351945.1	Escherichia coli KTE143 (E. coli)	1182723
270	refseq-NZ-1182724-PRJNA224116-SAMN00854676-GCF_000352665.1-.-Escherichia_coli_KTE144.fna	577628	GCF_000352665.1	Escherichia coli KTE144 (E. coli)	1182724
271	refseq-NZ-1182735-PRJNA224116-SAMN00854687-GCF_000352765.1-.-Escherichia_coli_KTE165.fna	577728	GCF_000352765.1	Escherichia coli KTE165 (E. coli)	1182735
272	refseq-NZ-1182738-PRJNA224116-SAMN00854690-GCF_000352045.1-.-Escherichia_coli_KTE171.fna	577008	GCF_000352045.1	Escherichia coli KTE171 (E. coli)	1182738
273	refseq-NZ-1227814-PRJNA189394-SAMN02471328-NZ_AOGM-.-Escherichia_coli_O08.fna	548498	GCF_000340235.1	Escherichia coli O08 (E. coli)	1227814
274	refseq-NZ-1240762-PRJNA224116-SAMN02596889-GCF_000319955.1-.-Escherichia_coli_O104_H4_str._Ec11_4986.fna	514038	GCF_000319955.1	Escherichia coli O104:H4 str. Ec11-4986 (E. coli)	1240762
275	refseq-NZ-1240775-PRJNA183788-SAMN02596932-NZ_AMVY-.-Escherichia_coli_O104_H4_str._11_03439.fna	514448	GCF_000320135.1	Escherichia coli O104:H4 str. 11-03439 (E. coli)	1240775
276	refseq-NZ-1240776-PRJNA183789-SAMN02596933-NZ_AMVZ-.-Escherichia_coli_O104_H4_str._11_04080.fna	514468	GCF_000320175.1	Escherichia coli O104:H4 str. 11-04080 (E. coli)	1240776
277	refseq-NZ-1240778-PRJNA224116-SAMN02596913-GCF_000320255.1-.-Escherichia_coli_O104_H4_str._Ec12_0465.fna	514218	GCF_000320255.1	Escherichia coli O104:H4 str. Ec12-0465 (E. coli)	1240778
278	refseq-NZ-1248823-PRJNA224116-SAMN03081527-GCF_000671295.1-.-Escherichia_coli_O145_H28_str._RM12581.fna	168651	GCF_000671295.1	Escherichia coli O145:H28 str. RM12581 (E. coli)	1248823
279	refseq-NZ-1248915-PRJNA224116-SAMN02641384-GCF_000520055.1-.-Escherichia_coli_O145_H28_str._RM13516.fna	92711	GCF_000520055.1	Escherichia coli O145:H28 str. RM13516 (E. coli)	1248915
281	refseq-NZ-1268976-PRJNA224116-SAMN02436745-GCF_000485635.1-.-Escherichia_coli_113290.fna	73261	GCF_000485635.1	Escherichia coli 113290 (E. coli)	1268976
282	refseq-NZ-1268989-PRJNA224116-SAMN02436742-GCF_000488455.1-.-Escherichia_coli_907889.fna	75821	GCF_000488455.1	Escherichia coli 907889 (E. coli)	1268989
283	refseq-NZ-1268991-PRJNA224116-SAMN02436868-GCF_000488495.1-.-Escherichia_coli_908519.fna	75841	GCF_000488495.1	Escherichia coli 908519 (E. coli)	1268991
284	refseq-NZ-1268994-PRJNA224116-SAMN02436731-GCF_000488555.1-.-Escherichia_coli_908524.fna	75871	GCF_000488555.1	Escherichia coli 908524 (E. coli)	1268994
285	refseq-NZ-1280961-PRJNA224116-SAMN01885673-GCF_000456105.1-.-Escherichia_coli_HVH_6_3_8296502_.fna	54201	GCF_000456105.1	Escherichia coli HVH 6 (3-8296502) (E. coli)	1280961
286	refseq-NZ-1280962-PRJNA224116-SAMN01885674-GCF_000456125.1-.-Escherichia_coli_HVH_7_4_7315031_.fna	54211	GCF_000456125.1	Escherichia coli HVH 7 (4-7315031) (E. coli)	1280962
287	refseq-NZ-1280970-PRJNA224116-SAMN01885682-GCF_000456265.1-.-Escherichia_coli_HVH_19_4_7154984_.fna	54281	GCF_000456265.1	Escherichia coli HVH 19 (4-7154984) (E. coli)	1280970
288	refseq-NZ-1280974-PRJNA224116-SAMN01885686-GCF_000507605.1-.-Escherichia_coli_HVH_23_4_6066488_.fna	86591	GCF_000507605.1	Escherichia coli HVH 23 (4-6066488) (E. coli)	1280974
289	refseq-NZ-1280976-PRJNA224116-SAMN01885688-GCF_000456365.1-.-Escherichia_coli_HVH_25_4_5851939_.fna	54331	GCF_000456365.1	Escherichia coli HVH 25 (4-5851939) (E. coli)	1280976
290	refseq-NZ-1280978-PRJNA224116-SAMN01885690-GCF_000456405.1-.-Escherichia_coli_HVH_27_4_7449267_.fna	54351	GCF_000456405.1	Escherichia coli HVH 27 (4-7449267) (E. coli)	1280978
291	refseq-NZ-1280995-PRJNA224116-SAMN01885707-GCF_000456725.1-.-Escherichia_coli_HVH_45_4_3129918_.fna	54511	GCF_000456725.1	Escherichia coli HVH 45 (4-3129918) (E. coli)	1280995
292	refseq-NZ-1281028-PRJNA224116-SAMN01885740-GCF_000457305.1-.-Escherichia_coli_HVH_91_4_4638751_.fna	69751	GCF_000457305.1	Escherichia coli HVH 91 (4-4638751) (E. coli)	1281028
293	refseq-NZ-1281062-PRJNA224116-SAMN01885774-GCF_000457855.1-.-Escherichia_coli_HVH_127_4_7303629_.fna	55041	GCF_000457855.1	Escherichia coli HVH 127 (4-7303629) (E. coli)	1281062
294	refseq-NZ-1281064-PRJNA224116-SAMN01885776-GCF_000457895.1-.-Escherichia_coli_HVH_130_4_7036876_.fna	55061	GCF_000457895.1	Escherichia coli HVH 130 (4-7036876) (E. coli)	1281064
295	refseq-NZ-1281085-PRJNA224116-SAMN01885797-GCF_000495035.1-.-Escherichia_coli_HVH_152_4_3447545_.fna	79431	GCF_000495035.1	Escherichia coli HVH 152 (4-3447545) (E. coli)	1281085
296	refseq-NZ-1281087-PRJNA224116-SAMN01885799-GCF_000458295.1-.-Escherichia_coli_HVH_154_4_5636698_.fna	55261	GCF_000458295.1	Escherichia coli HVH 154 (4-5636698) (E. coli)	1281087
297	refseq-NZ-1281108-PRJNA224116-SAMN01885820-GCF_000458685.1-.-Escherichia_coli_HVH_180_4_3051617_.fna	55461	GCF_000458685.1	Escherichia coli HVH 180 (4-3051617) (E. coli)	1281108
298	refseq-NZ-1281123-PRJNA224116-SAMN01885835-GCF_000458975.1-.-Escherichia_coli_HVH_196_4_4530470_.fna	55601	GCF_000458975.1	Escherichia coli HVH 196 (4-4530470) (E. coli)	1281123
299	refseq-NZ-1281141-PRJNA224116-SAMN01885853-GCF_000507665.1-.-Escherichia_coli_HVH_214_4_3062198_.fna	86621	GCF_000507665.1	Escherichia coli HVH 214 (4-3062198) (E. coli)	1281141
300	refseq-NZ-1281149-PRJNA224116-SAMN01885861-GCF_000459475.1-.-Escherichia_coli_HVH_223_4_2976528_.fna	55851	GCF_000459475.1	Escherichia coli HVH 223 (4-2976528) (E. coli)	1281149
301	refseq-NZ-1281156-PRJNA224116-SAMN01885868-GCF_000459615.1-.-Escherichia_coli_KOEGE_30_63a_.fna	55921	GCF_000459615.1	Escherichia coli KOEGE 30 (63a) (E. coli)	1281156
302	refseq-NZ-1281166-PRJNA224116-SAMN01885878-GCF_000459815.1-.-Escherichia_coli_KOEGE_68_182a_.fna	56021	GCF_000459815.1	Escherichia coli KOEGE 68 (182a) (E. coli)	1281166
303	refseq-NZ-1281183-PRJNA224116-SAMN01885895-GCF_000460155.1-.-Escherichia_coli_UMEA_3108_1.fna	56191	GCF_000460155.1	Escherichia coli UMEA 3108-1 (E. coli)	1281183
304	refseq-NZ-1281187-PRJNA224116-SAMN01885899-GCF_000460235.1-.-Escherichia_coli_UMEA_3122_1.fna	56231	GCF_000460235.1	Escherichia coli UMEA 3122-1 (E. coli)	1281187
305	refseq-NZ-1281188-PRJNA224116-SAMN01885900-GCF_000460255.1-.-Escherichia_coli_UMEA_3124_1.fna	56241	GCF_000460255.1	Escherichia coli UMEA 3124-1 (E. coli)	1281188
306	refseq-NZ-1281212-PRJNA224116-SAMN01885924-GCF_000460715.1-.-Escherichia_coli_UMEA_3199_1.fna	56471	GCF_000460715.1	Escherichia coli UMEA 3199-1 (E. coli)	1281212
307	refseq-NZ-1281214-PRJNA224116-SAMN01885926-GCF_000460755.1-.-Escherichia_coli_UMEA_3201_1.fna	56491	GCF_000460755.1	Escherichia coli UMEA 3201-1 (E. coli)	1281214
308	refseq-NZ-1281215-PRJNA224116-SAMN01885927-GCF_000460775.1-.-Escherichia_coli_UMEA_3203_1.fna	56501	GCF_000460775.1	Escherichia coli UMEA 3203-1 (E. coli)	1281215
309	refseq-NZ-1281234-PRJNA224116-SAMN01885946-GCF_000488095.1-.-Escherichia_coli_UMEA_3290_1.fna	75641	GCF_000488095.1	Escherichia coli UMEA 3290-1 (E. coli)	1281234
310	refseq-NZ-1281236-PRJNA224116-SAMN01885948-GCF_000461155.1-.-Escherichia_coli_UMEA_3298_1.fna	56691	GCF_000461155.1	Escherichia coli UMEA 3298-1 (E. coli)	1281236
311	refseq-NZ-1281239-PRJNA224116-SAMN01885951-GCF_000461215.1-.-Escherichia_coli_UMEA_3317_1.fna	56721	GCF_000461215.1	Escherichia coli UMEA 3317-1 (E. coli)	1281239
312	refseq-NZ-1281241-PRJNA224116-SAMN01885953-GCF_000488135.1-.-Escherichia_coli_UMEA_3323_1.fna	75661	GCF_000488135.1	Escherichia coli UMEA 3323-1 (E. coli)	1281241
313	refseq-NZ-1281244-PRJNA224116-SAMN01885956-GCF_000461275.1-.-Escherichia_coli_UMEA_3337_1.fna	56751	GCF_000461275.1	Escherichia coli UMEA 3337-1 (E. coli)	1281244
314	refseq-NZ-1281258-PRJNA224116-SAMN01885970-GCF_000461475.1-.-Escherichia_coli_UMEA_3656_1.fna	56851	GCF_000461475.1	Escherichia coli UMEA 3656-1 (E. coli)	1281258
315	refseq-NZ-1281270-PRJNA224116-SAMN01885982-GCF_000461695.1-.-Escherichia_coli_UMEA_3805_1.fna	56961	GCF_000461695.1	Escherichia coli UMEA 3805-1 (E. coli)	1281270
316	refseq-NZ-1281278-PRJNA224116-SAMN01885990-GCF_000461855.1-.-Escherichia_coli_UMEA_4076_1.fna	57041	GCF_000461855.1	Escherichia coli UMEA 4076-1 (E. coli)	1281278
317	refseq-NZ-1286331-PRJNA203638-SAMN01894010-NZ_AOQD-.-Escherichia_coli_TOP382_2.fna	690618	GCF_000397265.1	Escherichia coli TOP382-2 (E. coli)	1286331
318	refseq-NZ-1286332-PRJNA203638-SAMN01894011-NZ_AOQE-.-Escherichia_coli_TOP382_3.fna	690638	GCF_000397285.1	Escherichia coli TOP382-3 (E. coli)	1286332
319	refseq-NZ-1286350-PRJNA203638-SAMN01894029-NZ_AORA-.-Escherichia_coli_TOP2652.fna	690978	GCF_000397625.1	Escherichia coli TOP2652 (E. coli)	1286350
320	refseq-NZ-1286354-PRJNA203638-SAMN01894033-NZ_AOQZ-.-Escherichia_coli_TOP2662_4.fna	691058	GCF_000397705.1	Escherichia coli TOP2662-4 (E. coli)	1286354
321	refseq-NZ-1317130-PRJNA224116-SAMN02470149-NZ_ASHA-.-Escherichia_coli_O157_str._NCCP15739.fna	677818	GCF_000392555.1	Escherichia coli O157 str. NCCP15739 (E. coli)	1317130
322	refseq-NZ-1317131-PRJNA203395-SAMN02470150-NZ_ASHB-.-Escherichia_coli_O157_str._NCCP15738.fna	689018	GCF_000392575.1	Escherichia coli O157 str. NCCP15738 (E. coli)	1317131
323	refseq-NZ-1322345-PRJNA207355-SAMN02471031-NZ_ASHD-.-Escherichia_coli_ATCC_25922.fna	713108	GCF_000401755.1	Escherichia coli ATCC 25922 (E. coli)	1322345
324	refseq-NZ-1328440-PRJNA224116-SAMN02138638-GCF_000522245.1-.-Escherichia_coli_BIDMC_15.fna	93941	GCF_000522245.1	Escherichia coli BIDMC 15 (E. coli)	1328440
325	refseq-NZ-1331062-PRJNA224116-SAMN02470023-GCF_000415485.1-.-Escherichia_coli_E2265.fna	39011	GCF_000415485.1	Escherichia coli E2265 (E. coli)	1331062
326	refseq-NZ-1333596-PRJNA224116-SAMN02436900-GCF_000418615.1-.-Escherichia_coli_MC6002.fna	565281	GCF_000418615.2	Escherichia coli MC6002 (E. coli)	1333596
327	refseq-NZ-1337385-PRJNA224773-SAMN02469991-NZ_ATKA-.-Escherichia_coli_SCD2.fna	71471	GCF_000482065.1	Escherichia coli SCD2 (E. coli)	1337385
328	refseq-NZ-1387071-PRJNA224116-SAMN02317210-NZ_JJOK-.-Escherichia_coli_O157_H7_str._T1543_06.fna	212261	GCF_000747455.1	Escherichia coli O157:H7 str. T1543_06 (E. coli)	1387071
329	refseq-NZ-1389416-PRJNA224116-SAMN02470234-NZ_AYOG-.-Escherichia_coli_LAU_EC5.fna	568811	GCF_000498875.2	Escherichia coli LAU-EC5 (E. coli)	1389416
330	refseq-NZ-1389419-PRJNA224116-SAMN02470235-NZ_AYNH-.-Escherichia_coli_LAU_EC8.fna	568961	GCF_000506585.2	Escherichia coli LAU-EC8 (E. coli)	1389419
331	refseq-NZ-1389420-PRJNA224116-SAMN02470239-NZ_AYNI-.-Escherichia_coli_LAU_EC9.fna	568921	GCF_000506485.2	Escherichia coli LAU-EC9 (E. coli)	1389420
332	refseq-NZ-1389424-PRJNA224116-SAMN02470231-NZ_AYOO-.-Escherichia_coli_LAU_EC3.fna	568791	GCF_000498815.2	Escherichia coli LAU-EC3 (E. coli)	1389424
333	refseq-NZ-1392853-PRJNA224116-SAMN02335246-GCF_000471165.1-.-Escherichia_coli_M7.fna	65611	GCF_000471165.1	Escherichia coli M7 (E. coli)	1392853
334	refseq-NZ-1392870-PRJNA224116-SAMN02335252-GCF_000471525.1-.-Escherichia_coli_K2.fna	65791	GCF_000471525.1	Escherichia coli K2 (E. coli)	1392870
335	refseq-NZ-1405294-PRJNA231613-SAMN02469308-NZ_AZCA-.-Escherichia_coli_ATCC_BAA_2215.fna	85891	GCF_000506845.1	Escherichia coli ATCC BAA-2215 (E. coli)	1405294
336	refseq-NZ-1411694-PRJNA224116-SAMN02471506-NZ_AYQH-.-Escherichia_coli_38.52.fna	84251	GCF_000503675.1	Escherichia coli 38.52 (E. coli)	1411694
337	refseq-NZ-1411696-PRJNA224116-SAMN02471497-NZ_AYQJ-.-Escherichia_coli_1350.fna	84271	GCF_000503715.1	Escherichia coli 1350 (E. coli)	1411696
338	refseq-NZ-1412821-PRJNA224116-SAMN02471491-NZ_AYQR-.-Escherichia_coli_85B.fna	84121	GCF_000503415.1	Escherichia coli 85B (E. coli)	1412821
339	refseq-NZ-1412833-PRJNA224116-SAMN02471475-NZ_AYJZ-.-Escherichia_coli_FAH1.fna	88161	GCF_000511465.1	Escherichia coli FAH1 (E. coli)	1412833
340	refseq-NZ-1412834-PRJNA224116-SAMN03067748-GCF_000765435.1-.-Escherichia_coli_FAP1.fna	216481	GCF_000765435.1	Escherichia coli FAP1 (E. coli)	1412834
342	refseq-NZ-1438673-PRJNA224116-SAMN02581286-GCF_000692475.1-.-Escherichia_coli_BIDMC_65.fna	179271	GCF_000692475.1	Escherichia coli BIDMC 65 (E. coli)	1438673
343	refseq-NZ-1438681-PRJNA224116-SAMN02581298-GCF_000692635.1-.-Escherichia_coli_BIDMC_77.fna	179351	GCF_000692635.1	Escherichia coli BIDMC 77 (E. coli)	1438681
344	refseq-NZ-1438682-PRJNA224116-SAMN02581299-GCF_000692655.1-.-Escherichia_coli_BIDMC_78.fna	179361	GCF_000692655.1	Escherichia coli BIDMC 78 (E. coli)	1438682
345	refseq-NZ-1438683-PRJNA224116-SAMN02581300-GCF_000692675.1-.-Escherichia_coli_BIDMC_79.fna	179371	GCF_000692675.1	Escherichia coli BIDMC 79 (E. coli)	1438683
346	refseq-NZ-1438686-PRJNA224116-SAMN02581379-GCF_000692735.1-.-Escherichia_coli_CHS_77.fna	179401	GCF_000692735.1	Escherichia coli CHS 77 (E. coli)	1438686
347	refseq-NZ-1438695-PRJNA224116-SAMN02581271-GCF_000692875.1-.-Escherichia_coli_UCI_65.fna	179471	GCF_000692875.1	Escherichia coli UCI 65 (E. coli)	1438695
348	refseq-NZ-1444048-PRJNA224116-SAMN02687533-NZ_JORZ-.-Escherichia_coli_8_415_05_S1_C1.fna	189931	GCF_000713425.1	Escherichia coli 8-415-05_S1_C1 (E. coli)	1444048
349	refseq-NZ-1444055-PRJNA224116-SAMN02680192-NZ_JNRU-.-Escherichia_coli_3_073_06_S1_C1.fna	185581	GCF_000704845.1	Escherichia coli 3-073-06_S1_C1 (E. coli)	1444055
350	refseq-NZ-1444088-PRJNA224116-SAMN02680215-NZ_JOQF-.-Escherichia_coli_4_203_08_S1_C2.fna	190191	GCF_000713945.1	Escherichia coli 4-203-08_S1_C2 (E. coli)	1444088
351	refseq-NZ-1444108-PRJNA224116-SAMN02687535-NZ_JNRQ-.-Escherichia_coli_3_020_07_S1_C3.fna	185541	GCF_000704765.1	Escherichia coli 3-020-07_S1_C3 (E. coli)	1444108
352	refseq-NZ-1444121-PRJNA224116-SAMN02687494-NZ_JNPI-.-Escherichia_coli_2_177_06_S3_C1.fna	184981	GCF_000703645.1	Escherichia coli 2-177-06_S3_C1 (E. coli)	1444121
353	refseq-NZ-1444127-PRJNA224116-SAMN02680249-NZ_JNRH-.-Escherichia_coli_2_474_04_S3_C1.fna	185451	GCF_000704585.1	Escherichia coli 2-474-04_S3_C1 (E. coli)	1444127
354	refseq-NZ-1444128-PRJNA224116-SAMN02687513-NZ_JOQQ-.-Escherichia_coli_5_172_05_S3_C1.fna	190311	GCF_000714175.1	Escherichia coli 5-172-05_S3_C1 (E. coli)	1444128
355	refseq-NZ-1444129-PRJNA224116-SAMN02680196-NZ_JOQY-.-Escherichia_coli_5_366_08_S3_C1.fna	190381	GCF_000714335.1	Escherichia coli 5-366-08_S3_C1 (E. coli)	1444129
356	refseq-NZ-1444134-PRJNA224116-SAMN02687483-NZ_JJLV-.-Escherichia_coli_1_182_04_S3_C1.fna	144501	GCF_000627965.1	Escherichia coli 1-182-04_S3_C1 (E. coli)	1444134
357	refseq-NZ-1444135-PRJNA224116-SAMN02680253-NZ_JJLU-.-Escherichia_coli_1_250_04_S3_C1.fna	144241	GCF_000627435.1	Escherichia coli 1-250-04_S3_C1 (E. coli)	1444135
358	refseq-NZ-1444147-PRJNA224116-SAMN02680137-NZ_JMGT-.-Escherichia_coli_2_005_03_S3_C2.fna	176561	GCF_000687105.1	Escherichia coli 2-005-03_S3_C2 (E. coli)	1444147
359	refseq-NZ-1444154-PRJNA224116-SAMN02680157-NZ_JNQQ-.-Escherichia_coli_2_316_03_S3_C2.fna	185191	GCF_000704065.1	Escherichia coli 2-316-03_S3_C2 (E. coli)	1444154
360	refseq-NZ-1444163-PRJNA224116-SAMN02689029-NZ_JOSR-.-Escherichia_coli_1_250_04_S3_C2.fna	190121	GCF_000713815.1	Escherichia coli 1-250-04_S3_C2 (E. coli)	1444163
361	refseq-NZ-1444165-PRJNA224116-SAMN02689044-GCF_000711515.1-.-Escherichia_coli_3_020_07_S3_C2.fna	188881	GCF_000711515.1	Escherichia coli 3-020-07_S3_C2 (E. coli)	1444165
362	refseq-NZ-1444186-PRJNA224116-SAMN02687514-NZ_JOQO-.-Escherichia_coli_5_172_05_S3_C3.fna	190281	GCF_000714135.1	Escherichia coli 5-172-05_S3_C3 (E. coli)	1444186
363	refseq-NZ-1444190-PRJNA224116-SAMN02680172-NZ_JHDL-.-Escherichia_coli_1_110_08_S3_C3.fna	133131	GCF_000601335.1	Escherichia coli 1-110-08_S3_C3 (E. coli)	1444190
364	refseq-NZ-1444194-PRJNA224116-SAMN02680147-NZ_JNMH-.-Escherichia_coli_3_373_03_S3_C3.fna	183301	GCF_000700245.1	Escherichia coli 3-373-03_S3_C3 (E. coli)	1444194
365	refseq-NZ-1444196-PRJNA224116-SAMN02680207-NZ_JOQH-.-Escherichia_coli_4_203_08_S3_C3.fna	190211	GCF_000713985.1	Escherichia coli 4-203-08_S3_C3 (E. coli)	1444196
366	refseq-NZ-1444209-PRJNA224116-SAMN02689043-NZ_JONA-.-Escherichia_coli_2_460_02_S4_C1.fna	188911	GCF_000711565.1	Escherichia coli 2-460-02_S4_C1 (E. coli)	1444209
367	refseq-NZ-1444215-PRJNA224116-SAMN02680218-NZ_JHDK-.-Escherichia_coli_1_110_08_S4_C1.fna	133141	GCF_000601355.1	Escherichia coli 1-110-08_S4_C1 (E. coli)	1444215
368	refseq-NZ-1444216-PRJNA224116-SAMN02687502-NZ_JJLQ-.-Escherichia_coli_1_176_05_S4_C1.fna	144181	GCF_000627315.1	Escherichia coli 1-176-05_S4_C1 (E. coli)	1444216
369	refseq-NZ-1444224-PRJNA224116-SAMN02680173-NZ_JNMW-.-Escherichia_coli_3_373_03_S4_C1.fna	183511	GCF_000700665.1	Escherichia coli 3-373-03_S4_C1 (E. coli)	1444224
370	refseq-NZ-1444236-PRJNA224116-SAMN02680145-NZ_JNRA-.-Escherichia_coli_2_427_07_S4_C2.fna	185381	GCF_000704445.1	Escherichia coli 2-427-07_S4_C2 (E. coli)	1444236
371	refseq-NZ-1444240-PRJNA224116-SAMN02680208-NZ_JOQM-.-Escherichia_coli_5_366_08_S4_C2.fna	190271	GCF_000714095.1	Escherichia coli 5-366-08_S4_C2 (E. coli)	1444240
372	refseq-NZ-1444258-PRJNA224116-SAMN02687493-NZ_JJLJ-.-Escherichia_coli_2_005_03_S4_C3.fna	144061	GCF_000627075.1	Escherichia coli 2-005-03_S4_C3 (E. coli)	1444258
373	refseq-NZ-1444265-PRJNA224116-SAMN02680150-NZ_JNQU-.-Escherichia_coli_2_316_03_S4_C3.fna	185331	GCF_000704345.1	Escherichia coli 2-316-03_S4_C3 (E. coli)	1444265
374	refseq-NZ-1444267-PRJNA224116-SAMN02687536-NZ_JNRF-.-Escherichia_coli_2_460_02_S4_C3.fna	185431	GCF_000704545.1	Escherichia coli 2-460-02_S4_C3 (E. coli)	1444267
375	refseq-NZ-1444282-PRJNA224116-SAMN02687481-NZ_JORJ-.-Escherichia_coli_6_319_05_S4_C3.fna	189791	GCF_000713115.1	Escherichia coli 6-319-05_S4_C3 (E. coli)	1444282
376	refseq-NZ-1446498-PRJNA224116-SAMN02353073-NZ_JHJS-.-Escherichia_coli_O111_H8_str._F6627.fna	140081	GCF_000618125.1	Escherichia coli O111:H8 str. F6627 (E. coli)	1446498
377	refseq-NZ-1446515-PRJNA224116-SAMN02352924-NZ_JHKU-.-Escherichia_coli_O111_NM_str._08_4487.fna	570231	GCF_000616685.2	Escherichia coli O111:NM str. 08-4487 (E. coli)	1446515
378	refseq-NZ-1446516-PRJNA224116-SAMN02352940-NZ_JHGU-.-Escherichia_coli_O111_NM_str._2009C_4006.fna	570761	GCF_000619225.2	Escherichia coli O111:NM str. 2009C-4006 (E. coli)	1446516
379	refseq-NZ-1446517-PRJNA224116-SAMN02352942-NZ_JHGS-.-Escherichia_coli_O111_NM_str._2009C_4052.fna	570701	GCF_000619005.2	Escherichia coli O111:NM str. 2009C-4052 (E. coli)	1446517
380	refseq-NZ-1446548-PRJNA224116-SAMN02352921-NZ_JHKX-.-Escherichia_coli_O118_H16_str._08_3651.fna	139621	GCF_000616625.1	Escherichia coli O118:H16 str. 08-3651 (E. coli)	1446548
381	refseq-NZ-1446555-PRJNA224116-SAMN02352941-NZ_JHGT-.-Escherichia_coli_O121_H19_str._2009C_4050.fna	570881	GCF_000619745.2	Escherichia coli O121:H19 str. 2009C-4050 (E. coli)	1446555
382	refseq-NZ-1446562-PRJNA224116-SAMN02352977-NZ_JHFK-.-Escherichia_coli_O121_H19_str._2010C_3840.fna	139261	GCF_000615505.1	Escherichia coli O121:H19 str. 2010C-3840 (E. coli)	1446562
383	refseq-NZ-1446612-PRJNA224116-SAMN02352914-NZ_JHNE-.-Escherichia_coli_O157_H7_str._07_3391.fna	570491	GCF_000617725.2	Escherichia coli O157:H7 str. 07-3391 (E. coli)	1446612
384	refseq-NZ-1446621-PRJNA224116-SAMN02352958-NZ_JHGC-.-Escherichia_coli_O157_H7_str._2009EL2109.fna	139111	GCF_000615015.1	Escherichia coli O157:H7 str. 2009EL2109 (E. coli)	1446621
385	refseq-NZ-1446630-PRJNA224116-SAMN02353044-NZ_JHLC-.-Escherichia_coli_O157_H7_str._2011EL_2097.fna	570171	GCF_000616525.2	Escherichia coli O157:H7 str. 2011EL-2097 (E. coli)	1446630
386	refseq-NZ-1446637-PRJNA224116-SAMN02353051-NZ_JHKO-.-Escherichia_coli_O157_H7_str._2011EL_2106.fna	569981	GCF_000615865.2	Escherichia coli O157:H7 str. 2011EL-2106 (E. coli)	1446637
387	refseq-NZ-1446644-PRJNA224116-SAMN02353058-NZ_JHKH-.-Escherichia_coli_O157_H7_str._2011EL_2114.fna	138821	GCF_000614255.1	Escherichia coli O157:H7 str. 2011EL-2114 (E. coli)	1446644
388	refseq-NZ-1446647-PRJNA224116-SAMN02353061-NZ_JHKE-.-Escherichia_coli_O157_H7_str._2011EL_2288.fna	569731	GCF_000614085.2	Escherichia coli O157:H7 str. 2011EL-2288 (E. coli)	1446647
389	refseq-NZ-1446652-PRJNA224116-SAMN02353072-NZ_JHJT-.-Escherichia_coli_O157_H7_str._F6142.fna	570551	GCF_000618105.2	Escherichia coli O157:H7 str. F6142 (E. coli)	1446652
390	refseq-NZ-1446658-PRJNA224116-SAMN02353080-NZ_JHJL-.-Escherichia_coli_O157_H7_str._F7384.fna	570541	GCF_000618065.2	Escherichia coli O157:H7 str. F7384 (E. coli)	1446658
391	refseq-NZ-1446661-PRJNA224116-SAMN02353084-NZ_JHJH-.-Escherichia_coli_O157_H7_str._H2495.fna	140141	GCF_000618245.1	Escherichia coli O157:H7 str. H2495 (E. coli)	1446661
392	refseq-NZ-1446688-PRJNA224116-SAMN02353114-NZ_JHID-.-Escherichia_coli_O157_H7_str._K5467.fna	140431	GCF_000618825.1	Escherichia coli O157:H7 str. K5467 (E. coli)	1446688
393	refseq-NZ-1446689-PRJNA224116-SAMN02353115-NZ_JHIC-.-Escherichia_coli_O157_H7_str._K5602.fna	140441	GCF_000618845.1	Escherichia coli O157:H7 str. K5602 (E. coli)	1446689
394	refseq-NZ-1446700-PRJNA224116-SAMN02353005-NZ_JHMM-.-Escherichia_coli_O165_H25_str._2010C_4874.fna	143441	GCF_000617585.1	Escherichia coli O165:H25 str. 2010C-4874 (E. coli)	1446700
395	refseq-NZ-1446726-PRJNA224116-SAMN02353009-NZ_JHMI-.-Escherichia_coli_O26_H11_str._2010C_5028.fna	570941	GCF_000622535.2	Escherichia coli O26:H11 str. 2010C-5028 (E. coli)	1446726
396	refseq-NZ-1446734-PRJNA224116-SAMN02352987-NZ_JHFB-.-Escherichia_coli_O26_NM_str._2010C_4347.fna	569861	GCF_000614845.2	Escherichia coli O26:NM str. 2010C-4347 (E. coli)	1446734
397	refseq-NZ-1446748-PRJNA224116-SAMN02353071-NZ_JHJU-.-Escherichia_coli_O6_H16_str._F5656C1.fna	140061	GCF_000618085.1	Escherichia coli O6:H16 str. F5656C1 (E. coli)	1446748
398	refseq-NZ-1446750-PRJNA224116-SAMN02352903-NZ_JHNP-.-Escherichia_coli_O69_H11_str._06_3325.fna	139781	GCF_000617325.1	Escherichia coli O69:H11 str. 06-3325 (E. coli)	1446750
399	refseq-NZ-1455599-PRJNA224116-SAMN02640647-NZ_JDWR-.-Escherichia_coli_11117.fna	182911	GCF_000699385.1	Escherichia coli 11117 (E. coli)	1455599
400	refseq-NZ-155864-PRJNA224116-SAMN03292324-GCF_000948445.1-.-Escherichia_coli_O157_H7_str._EDL933.fna	308061	GCF_000948445.1	Escherichia coli O157:H7 str. EDL933 (E. coli)	155864
402	refseq-NZ-511145-PRJNA224116-SAMN02743420-GCF_000801205.1-.-Escherichia_coli_str._K_12_substr._MG1655.fna	234141	GCF_000801205.1	Escherichia coli str. K-12 substr. MG1655 (E. coli)	511145
403	refseq-NZ-550672-PRJNA224116-SAMN02595356-GCF_000163155.1-.-Escherichia_coli_B088.fna	197038	GCF_000163155.1	Escherichia coli B088 (E. coli)	550672
404	refseq-NZ-562-PRJNA224116-SAMEA2547783-GCF_000952955.1-.-Escherichia_coli.fna	311701	GCF_000952955.1	Escherichia coli (E. coli)	562
405	refseq-NZ-562-PRJNA224116-SAMEA2593888-NZ_CCPO-.-Escherichia_coli.fna	209591	GCF_000752435.1	Escherichia coli (E. coli)	562
406	refseq-NZ-562-PRJNA224116-SAMEA2593897-GCF_000936635.1-.-Escherichia_coli.fna	302501	GCF_000936635.1	Escherichia coli (E. coli)	562
407	refseq-NZ-562-PRJNA224116-SAMEA2593899-NZ_CCPQ-.-Escherichia_coli.fna	210131	GCF_000753515.1	Escherichia coli (E. coli)	562
408	refseq-NZ-562-PRJNA224116-SAMEA2593901-GCF_000940255.1-.-Escherichia_coli.fna	304211	GCF_000940255.1	Escherichia coli (E. coli)	562
409	refseq-NZ-562-PRJNA224116-SAMEA2593904-GCF_000752855.1-.-Escherichia_coli.fna	209801	GCF_000752855.1	Escherichia coli (E. coli)	562
410	refseq-NZ-562-PRJNA224116-SAMEA2593905-GCF_000940115.1-.-Escherichia_coli.fna	304161	GCF_000940115.1	Escherichia coli (E. coli)	562
411	refseq-NZ-562-PRJNA224116-SAMEA2593907-GCF_000752755.1-.-Escherichia_coli.fna	209751	GCF_000752755.1	Escherichia coli (E. coli)	562
412	refseq-NZ-562-PRJNA224116-SAMEA2593925-GCF_000943355.1-.-Escherichia_coli.fna	732831	GCF_000943355.2	Escherichia coli (E. coli)	562
413	refseq-NZ-562-PRJNA224116-SAMEA2593951-GCF_000944015.1-.-Escherichia_coli.fna	306001	GCF_000944015.1	Escherichia coli (E. coli)	562
414	refseq-NZ-562-PRJNA224116-SAMEA2593953-NZ_CCQR-.-Escherichia_coli.fna	209911	GCF_000753075.1	Escherichia coli (E. coli)	562
415	refseq-NZ-562-PRJNA224116-SAMEA2593960-NZ_CCQV-.-Escherichia_coli.fna	209661	GCF_000752575.1	Escherichia coli (E. coli)	562
416	refseq-NZ-562-PRJNA224116-SAMEA2593969-GCF_000936085.1-.-Escherichia_coli.fna	732891	GCF_000936085.2	Escherichia coli (E. coli)	562
417	refseq-NZ-562-PRJNA224116-SAMEA2593973-NZ_CCRD-.-Escherichia_coli.fna	210011	GCF_000753275.1	Escherichia coli (E. coli)	562
418	refseq-NZ-562-PRJNA224116-SAMEA2593974-NZ_CCRE-.-Escherichia_coli.fna	209721	GCF_000752695.1	Escherichia coli (E. coli)	562
419	refseq-NZ-562-PRJNA224116-SAMEA3218068-GCF_000937355.1-.-Escherichia_coli.fna	302851	GCF_000937355.1	Escherichia coli (E. coli)	562
420	refseq-NZ-562-PRJNA224116-SAMEA3218071-GCF_000939695.1-.-Escherichia_coli.fna	303951	GCF_000939695.1	Escherichia coli (E. coli)	562
421	refseq-NZ-562-PRJNA224116-SAMEA3218075-GCF_000936775.1-.-Escherichia_coli.fna	302561	GCF_000936775.1	Escherichia coli (E. coli)	562
422	refseq-NZ-562-PRJNA224116-SAMEA3218077-GCF_000938575.1-.-Escherichia_coli.fna	303411	GCF_000938575.1	Escherichia coli (E. coli)	562
423	refseq-NZ-562-PRJNA224116-SAMN02640259-NZ_JEND-.-Escherichia_coli.fna	202451	GCF_000647795.1	Escherichia coli (E. coli)	562
424	refseq-NZ-562-PRJNA224116-SAMN02647029-NZ_JFJL-.-Escherichia_coli.fna	187261	GCF_000708165.1	Escherichia coli (E. coli)	562
425	refseq-NZ-562-PRJNA224116-SAMN02650862-NZ_JFFL-.-Escherichia_coli.fna	569611	GCF_000599765.2	Escherichia coli (E. coli)	562
426	refseq-NZ-562-PRJNA224116-SAMN02650901-NZ_JFFO-.-Escherichia_coli.fna	132361	GCF_000599825.1	Escherichia coli (E. coli)	562
427	refseq-NZ-562-PRJNA224116-SAMN02666434-GCF_000599625.1-.-Escherichia_coli.fna	132261	GCF_000599625.1	Escherichia coli (E. coli)	562
428	refseq-NZ-562-PRJNA224116-SAMN02666698-GCF_000599705.1-.-Escherichia_coli.fna	132301	GCF_000599705.1	Escherichia coli (E. coli)	562
429	refseq-NZ-562-PRJNA224116-SAMN02693808-NZ_JHEX-.-Escherichia_coli.fna	180321	GCF_000695135.1	Escherichia coli (E. coli)	562
430	refseq-NZ-562-PRJNA224116-SAMN02709449-NZ_JICI-.-Escherichia_coli.fna	178571	GCF_000691065.1	Escherichia coli (E. coli)	562
431	refseq-NZ-562-PRJNA224116-SAMN02709454-NZ_JICD-.-Escherichia_coli.fna	178561	GCF_000691045.1	Escherichia coli (E. coli)	562
432	refseq-NZ-562-PRJNA224116-SAMN02709589-GCF_000784925.1-.-Escherichia_coli.fna	226081	GCF_000784925.1	Escherichia coli (E. coli)	562
433	refseq-NZ-562-PRJNA224116-SAMN02801815-GCF_000782755.1-.-Escherichia_coli.fna	224981	GCF_000782755.1	Escherichia coli (E. coli)	562
434	refseq-NZ-562-PRJNA224116-SAMN02801830-GCF_000782455.1-.-Escherichia_coli.fna	224831	GCF_000782455.1	Escherichia coli (E. coli)	562
435	refseq-NZ-562-PRJNA224116-SAMN02801835-GCF_000782335.1-.-Escherichia_coli.fna	224771	GCF_000782335.1	Escherichia coli (E. coli)	562
436	refseq-NZ-562-PRJNA224116-SAMN02801853-GCF_000781965.1-.-Escherichia_coli.fna	224581	GCF_000781965.1	Escherichia coli (E. coli)	562
437	refseq-NZ-562-PRJNA224116-SAMN02801865-GCF_000781755.1-.-Escherichia_coli.fna	224481	GCF_000781755.1	Escherichia coli (E. coli)	562
438	refseq-NZ-562-PRJNA224116-SAMN02801867-GCF_000781715.1-.-Escherichia_coli.fna	224461	GCF_000781715.1	Escherichia coli (E. coli)	562
439	refseq-NZ-562-PRJNA224116-SAMN02801929-GCF_000781115.1-.-Escherichia_coli.fna	224161	GCF_000781115.1	Escherichia coli (E. coli)	562
440	refseq-NZ-562-PRJNA224116-SAMN02801940-GCF_000780915.1-.-Escherichia_coli.fna	224061	GCF_000780915.1	Escherichia coli (E. coli)	562
441	refseq-NZ-562-PRJNA224116-SAMN02801943-GCF_000780895.1-.-Escherichia_coli.fna	224051	GCF_000780895.1	Escherichia coli (E. coli)	562
442	refseq-NZ-562-PRJNA224116-SAMN02802007-GCF_000779565.1-.-Escherichia_coli.fna	223401	GCF_000779565.1	Escherichia coli (E. coli)	562
443	refseq-NZ-562-PRJNA224116-SAMN02802012-GCF_000779545.1-.-Escherichia_coli.fna	223371	GCF_000779545.1	Escherichia coli (E. coli)	562
444	refseq-NZ-562-PRJNA224116-SAMN02802015-GCF_000779475.1-.-Escherichia_coli.fna	223341	GCF_000779475.1	Escherichia coli (E. coli)	562
445	refseq-NZ-562-PRJNA224116-SAMN02802048-GCF_000778955.1-.-Escherichia_coli.fna	223091	GCF_000778955.1	Escherichia coli (E. coli)	562
446	refseq-NZ-562-PRJNA224116-SAMN02802052-NZ_JSKK-.-Escherichia_coli.fna	222001	GCF_000776715.1	Escherichia coli (E. coli)	562
447	refseq-NZ-562-PRJNA224116-SAMN02802069-GCF_000778215.1-.-Escherichia_coli.fna	222731	GCF_000778215.1	Escherichia coli (E. coli)	562
448	refseq-NZ-562-PRJNA224116-SAMN02802081-GCF_000778035.1-.-Escherichia_coli.fna	222641	GCF_000778035.1	Escherichia coli (E. coli)	562
449	refseq-NZ-562-PRJNA224116-SAMN02802082-NZ_JSJL-.-Escherichia_coli.fna	222621	GCF_000777995.1	Escherichia coli (E. coli)	562
450	refseq-NZ-562-PRJNA224116-SAMN02802083-GCF_000778015.1-.-Escherichia_coli.fna	222631	GCF_000778015.1	Escherichia coli (E. coli)	562
451	refseq-NZ-562-PRJNA224116-SAMN02802096-GCF_000777735.1-.-Escherichia_coli.fna	222481	GCF_000777735.1	Escherichia coli (E. coli)	562
452	refseq-NZ-562-PRJNA224116-SAMN02802109-GCF_000777555.1-.-Escherichia_coli.fna	222401	GCF_000777555.1	Escherichia coli (E. coli)	562
453	refseq-NZ-562-PRJNA224116-SAMN02802119-GCF_000777375.1-.-Escherichia_coli.fna	222311	GCF_000777375.1	Escherichia coli (E. coli)	562
454	refseq-NZ-562-PRJNA224116-SAMN02802127-GCF_000777235.1-.-Escherichia_coli.fna	222241	GCF_000777235.1	Escherichia coli (E. coli)	562
455	refseq-NZ-562-PRJNA224116-SAMN02802172-NZ_JSGM-.-Escherichia_coli.fna	221691	GCF_000776065.1	Escherichia coli (E. coli)	562
456	refseq-NZ-562-PRJNA224116-SAMN02802174-NZ_JSGK-.-Escherichia_coli.fna	221741	GCF_000776195.1	Escherichia coli (E. coli)	562
457	refseq-NZ-562-PRJNA224116-SAMN02802178-GCF_000776355.1-.-Escherichia_coli.fna	221821	GCF_000776355.1	Escherichia coli (E. coli)	562
458	refseq-NZ-562-PRJNA224116-SAMN03020300-NZ_JRGB-.-Escherichia_coli.fna	210851	GCF_000754865.1	Escherichia coli (E. coli)	562
459	refseq-NZ-562-PRJNA224116-SAMN03075145-GCF_000948005.1-.-Escherichia_coli.fna	307821	GCF_000948005.1	Escherichia coli (E. coli)	562
460	refseq-NZ-562-PRJNA224116-SAMN03169709-NZ_JSYS-.-Escherichia_coli.fna	237391	GCF_000807635.1	Escherichia coli (E. coli)	562
461	refseq-NZ-562-PRJNA224116-SAMN03169711-NZ_JTDU-.-Escherichia_coli.fna	237401	GCF_000807655.1	Escherichia coli (E. coli)	562
462	refseq-NZ-562-PRJNA224116-SAMN03177655-NZ_JWZC-.-Escherichia_coli.fna	243301	GCF_000819185.1	Escherichia coli (E. coli)	562
463	refseq-NZ-562-PRJNA224116-SAMN03177677-NZ_JWYZ-.-Escherichia_coli.fna	243331	GCF_000819245.1	Escherichia coli (E. coli)	562
464	refseq-NZ-562-PRJNA224116-SAMN03256211-NZ_JWKE-.-Escherichia_coli.fna	239711	GCF_000812325.1	Escherichia coli (E. coli)	562
465	refseq-NZ-562-PRJNA224116-SAMN03256247-NZ_JWKJ-.-Escherichia_coli.fna	240021	GCF_000812725.1	Escherichia coli (E. coli)	562
466	refseq-NZ-562-PRJNA224116-SAMN03256250-NZ_JWKM-.-Escherichia_coli.fna	240041	GCF_000812785.1	Escherichia coli (E. coli)	562
467	refseq-NZ-562-PRJNA224116-SAMN03261524-NZ_JWPU-.-Escherichia_coli.fna	239741	GCF_000812385.1	Escherichia coli (E. coli)	562
468	refseq-NZ-562-PRJNA224116-SAMN03292334-GCF_000948785.1-.-Escherichia_coli.fna	308231	GCF_000948785.1	Escherichia coli (E. coli)	562
469	refseq-NZ-562-PRJNA224116-SAMN03292339-GCF_000948535.1-.-Escherichia_coli.fna	308101	GCF_000948535.1	Escherichia coli (E. coli)	562
470	refseq-NZ-562-PRJNA224116-SAMN03292344-GCF_000948825.1-.-Escherichia_coli.fna	308251	GCF_000948825.1	Escherichia coli (E. coli)	562
471	refseq-NZ-562-PRJNA224116-SAMN03322683-GCF_000934865.1-.-Escherichia_coli.fna	301581	GCF_000934865.1	Escherichia coli (E. coli)	562
472	refseq-NZ-562-PRJNA224116-SAMN03333146-GCF_000952385.1-.-Escherichia_coli.fna	311431	GCF_000952385.1	Escherichia coli (E. coli)	562
473	refseq-NZ-562-PRJNA224116-SAMN03333329-GCF_000951735.1-.-Escherichia_coli.fna	310971	GCF_000951735.1	Escherichia coli (E. coli)	562
474	refseq-NZ-562-PRJNA224116-SAMN03333592-GCF_000935375.1-.-Escherichia_coli.fna	301841	GCF_000935375.1	Escherichia coli (E. coli)	562
475	refseq-NZ-562-PRJNA224116-SAMN03333593-GCF_000935515.1-.-Escherichia_coli.fna	301901	GCF_000935515.1	Escherichia coli (E. coli)	562
476	refseq-NZ-562-PRJNA224116-SAMN03334835-GCF_000935555.1-.-Escherichia_coli.fna	301931	GCF_000935555.1	Escherichia coli (E. coli)	562
477	refseq-NZ-562-PRJNA224116-SAMN03340667-GCF_000966935.1-.-Escherichia_coli.fna	318981	GCF_000966935.1	Escherichia coli (E. coli)	562
478	refseq-NZ-562-PRJNA224116-SAMN03340668-GCF_000965545.1-.-Escherichia_coli.fna	318171	GCF_000965545.1	Escherichia coli (E. coli)	562
479	refseq-NZ-562-PRJNA224116-SAMN03340670-GCF_000965625.1-.-Escherichia_coli.fna	318211	GCF_000965625.1	Escherichia coli (E. coli)	562
480	refseq-NZ-562-PRJNA224116-SAMN03340675-GCF_000965715.1-.-Escherichia_coli.fna	318261	GCF_000965715.1	Escherichia coli (E. coli)	562
481	refseq-NZ-656417-PRJNA224116-SAMN02595367-GCF_000176555.2-.-Escherichia_coli_M605.fna	277798	GCF_000176555.2	Escherichia coli M605 (E. coli)	656417
482	refseq-NZ-656419-PRJNA224116-SAMN02595368-GCF_000176575.2-.-Escherichia_coli_M718.fna	277818	GCF_000176575.2	Escherichia coli M718 (E. coli)	656419
483	refseq-NZ-670897-PRJNA60613-SAMN00792453-NZ_ADUL-.-Escherichia_coli_2362_75.fna	235938	GCF_000183005.1	Escherichia coli 2362-75 (E. coli)	670897
484	refseq-NZ-702433-PRJNA224116-SAMN02470605-NZ_ADUZ-.-Escherichia_coli_O157_H7_str._EC4127.fna	542078	GCF_000178735.1	Escherichia coli O157:H7 str. EC4127 (E. coli)	702433
485	refseq-NZ-702434-PRJNA190197-SAMN02470604-NZ_ADVA-.-Escherichia_coli_O157_H7_str._EC4191.fna	542098	GCF_000178755.1	Escherichia coli O157:H7 str. EC4191 (E. coli)	702434
486	refseq-NZ-749545-PRJNA224116-SAMN00189174-GCF_000164255.1-.-Escherichia_coli_MS_182_1.fna	233418	GCF_000164255.1	Escherichia coli MS 182-1 (E. coli)	749545
487	refseq-NZ-754079-PRJNA179765-SAMN00016621-NZ_AFDS-.-Escherichia_coli_2534_86.fna	466048	GCF_000225065.1	Escherichia coli 2534-86 (E. coli)	754079
488	refseq-NZ-754084-PRJNA179763-SAMN00015360-NZ_AFDQ-.-Escherichia_coli_STEC_B2F1.fna	466008	GCF_000225025.1	Escherichia coli O91:H21 str. B2F1 (E. coli)	1078030
489	refseq-NZ-868133-PRJNA180171-SAMN00191023-NZ_AIEV-.-Escherichia_coli_DEC1A.fna	477348	GCF_000249055.1	Escherichia coli DEC1A (E. coli)	868133
490	refseq-NZ-868167-PRJNA180204-SAMN00217322-NZ_AIGC-.-Escherichia_coli_DEC7C.fna	478008	GCF_000249735.1	Escherichia coli DEC7C (E. coli)	868167
491	refseq-NZ-868180-PRJNA224116-SAMN00190964-GCF_000249995.1-.-Escherichia_coli_DEC10A.fna	478268	GCF_000249995.1	Escherichia coli DEC10A (E. coli)	868180
492	refseq-NZ-868183-PRJNA224116-SAMN00190939-GCF_000250055.1-.-Escherichia_coli_DEC10D.fna	478328	GCF_000250055.1	Escherichia coli DEC10D (E. coli)	868183
493	refseq-NZ-868185-PRJNA180222-SAMN00199322-NZ_AIGU-.-Escherichia_coli_DEC10F.fna	478368	GCF_000250095.1	Escherichia coli DEC10F (E. coli)	868185
494	refseq-NZ-868191-PRJNA180228-SAMN00199081-NZ_AIHA-.-Escherichia_coli_DEC12A.fna	478488	GCF_000250215.1	Escherichia coli DEC12A (E. coli)	868191
495	refseq-NZ-869669-PRJNA179708-SAMN02436330-NZ_AEZI-.-Escherichia_coli_1.2741.fna	464768	GCF_000194175.1	Escherichia coli 1.2741 (E. coli)	869669
496	refseq-NZ-869672-PRJNA179711-SAMN02436638-NZ_AEZL-.-Escherichia_coli_97.0259.fna	464828	GCF_000194235.1	Escherichia coli 97.0259 (E. coli)	869672
497	refseq-NZ-869679-PRJNA179715-SAMN02436332-NZ_AEZS-.-Escherichia_coli_3.2608.fna	464908	GCF_000215205.1	Escherichia coli 3.2608 (E. coli)	869679
498	refseq-NZ-869687-PRJNA224116-SAMN02436474-GCF_000194495.1-.-Escherichia_coli_4.0967.fna	465048	GCF_000194495.1	Escherichia coli 4.0967 (E. coli)	869687
499	refseq-NZ-869693-PRJNA179728-SAMN00116811-NZ_AFAG-.-Escherichia_coli_TW07793.fna	465168	GCF_000194685.1	Escherichia coli TW07793 (E. coli)	869693
500	refseq-NZ-997825-PRJNA179639-SAMN02472080-NZ_AERR-.-Escherichia_coli_O157_H7_str._1125.fna	463148	GCF_000192685.1	Escherichia coli O157:H7 str. 1125 (E. coli)	997825
