# Supplementary material for: GAMBIT (Genomic Approximation Method for Bacterial Identification and Tracking): A methodology to rapidly leverage whole genome sequencing of bacterial isolates for clinical identification
Source: PLoS One. 2023 Feb 16;18(2):e0277575. doi: 10.1371/journal.pone.0277575 (PMC9934365; doi:10.1371/journal.pone.0277575)
Supplement: S2 Table — (XLSX) [file pone.0277575.s004.xlsx]

## Sheet: Sheet1
group	strain	assembly_uid	assembly_accession	organism	taxid
Enterics	E. coli O157:H7 Sakai	1755381	GCF_000008865.2	Escherichia coli O157:H7 str. Sakai (E. coli)	386585
Enterics	E. coli 0157:H7 EDL933	199821	GCF_000732965.1	Escherichia coli O157:H7 str. EDL933 (E. coli)	155864
Enterics	E. coli K12	79781	GCF_000005845.2	Escherichia coli str. K-12 substr. MG1655 (E. coli)	511145
Enterics	E. coli CFT073	7926251	GCF_014262945.1	Escherichia coli CFT073 (E. coli)	199310
Enterics	S. flexneri 2a 2457	28988	GCF_000007405.1	Shigella flexneri 2a str. 2457T (enterobacteria)	198215
Enterics	S. flexneri 2a 301	326318	GCF_000006925.2	Shigella flexneri 2a str. 301 (enterobacteria)	198214
Enterics	S. typhimurium LT2	619341	GCF_000006945.2	Salmonella enterica subsp. enterica serovar Typhimurium str. LT2 (enterobacteria)	99287
Enterics	S. enterica ser. Typhi Ty2	29128	GCF_000007545.1	Salmonella enterica subsp. enterica serovar Typhi str. Ty2 (enterobacteria)	209261
Enterics	S. enterica ser. Typhi	1904971	GCF_003429465.1	Salmonella enterica subsp. enterica serovar Typhi (enterobacteria)	90370
Enterics	S. bongori 12419	441718	GCF_000252995.1	Salmonella bongori NCTC 12419 (enterobacteria)	218493
Enterics	Y. pestis Kim	28228	GCF_000006645.1	Yersinia pestis KIM10+ (enterobacteria)	187410
Enterics	Y. pestis CO92	30608	GCF_000009065.1	Yersinia pestis CO92 (enterobacteria)	214092
Enterics	Y. pestis Mediaevails	5025231	GCF_009295985.1	Yersinia pestis subsp. pestis bv. Medievalis (enterobacteria)	1234662
Enterics	Y. enterocolitica	329781	GCF_000987925.1	Yersinia enterocolitica (enterobacteria)	630
Enterics	E. carotovora	7392621	GCF_013488025.1	Pectobacterium carotovorum (enterobacteria)	554
Pseudomonas	P putida KT2440	654861	GCF_000007565.2	Pseudomonas putida KT2440 (g-proteobacteria)	160488
Pseudomonas	P aeruginosa PA01	28348	GCF_000006765.1	Pseudomonas aeruginosa PAO1 (g-proteobacteria)	208964
Pseudomonas	P syringae DC3000	29388	GCF_000007805.1	Pseudomonas syringae pv. tomato str. DC3000 (g-proteobacteria)	223283
Neisseria	N. meningitidis MC58	30388	GCF_000008805.1	Neisseria meningitidis MC58 (b-proteobacteria)	122586
Neisseria	N. meningitidis FAM	31008	GCF_000009465.1	Neisseria meningitidis FAM18 (b-proteobacteria)	272831
Neisseria	N. meningitidis Z2491	30648	GCF_000009105.1	Neisseria meningitidis Z2491 (b-proteobacteria)	122587
Neisseria	N. gonorrhoeae FA1090	28428	GCF_000006845.1	Neisseria gonorrhoeae FA 1090 (b-proteobacteria)	242231
Bordetella	B pertussis Tohama I	264178	GCF_000195715.1	Bordetella pertussis Tohama I (b-proteobacteria)	257313
Bordetella	B. bronchiceptica RB50	264138	GCF_000195675.1	Bordetella bronchiseptica RB50 (b-proteobacteria)	257310
Bordetella	B. parapertussis	504818	GCF_000317935.1	Bordetella parapertussis Bpp5 (b-proteobacteria)	1208660
Bacilli	B cereus ATCC 14579	3320791	GCF_006094295.1	Bacillus cereus ATCC 14579 (firmicutes)	226900
Bacilli	B cereus 10987	29588	GCF_000008005.1	Bacillus cereus ATCC 10987 (firmicutes)	222523
Bacilli	B anthracis Ames	30028	GCF_000008445.1	Bacillus anthracis str. 'Ames Ancestor' (firmicutes)	261594
Bacilli	B cereus ZK	250401	GCF_000833045.1	Bacillus cereus E33L (firmicutes)	288681
Mycobacteria	M. tuberculosis CDC1551	30168	GCF_000008585.1	Mycobacterium tuberculosis CDC1551 (high GC Gram+)	83331
Mycobacteria	M. tuberculosis h37Rv	538048	GCF_000195955.2	Mycobacterium tuberculosis H37Rv (high GC Gram+)	83332
Mycobacteria	M. bovis	2757601	GCF_005156105.1	Mycobacterium tuberculosis variant bovis (high GC Gram+)	1765
Mycobacteria	M. avium	2014161	GCF_003640565.1	Mycobacterium avium (high GC Gram+)	1764
Streptococci	S. pyogenes SSI-1	32448	GCF_000011285.1	Streptococcus pyogenes SSI-1 (firmicutes)	193567
Streptococci	S. pyogenes MGAS8232	28868	GCF_000007285.1	Streptococcus pyogenes MGAS8232 (firmicutes)	186103
Streptococci	S. pyogenes MGAS315	29008	GCF_000007425.1	Streptococcus pyogenes MGAS315 (firmicutes)	198466
Streptococci	S. pyogenes M1 GAS	40851	GCF_000349925.2	Streptococcus pyogenes M1 476 (firmicutes)	1207470
Streptococci	S. agalactiae 2603	28848	GCF_000007265.1	Streptococcus agalactiae 2603V/R (firmicutes)	208435
Streptococci	S. agalactiae NEM	264518	GCF_000196055.1	Streptococcus agalactiae NEM316 (firmicutes)	211110
Streptococci	S. pneumoniae r6	28628	GCF_000007045.1	Streptococcus pneumoniae R6 (firmicutes)	171101
Streptococci	S. pneumoniae TIGR4	28468	GCF_000006885.1	Streptococcus pneumoniae TIGR4 (firmicutes)	170187
Streptococci	S. mutans	5382671	GCF_009738105.1	Streptococcus mutans (firmicutes)	1309
Staphylococci	S aureus Mu50	31168	GCF_000009665.1	Staphylococcus aureus subsp. aureus Mu50 (firmicutes)	158878
Staphylococci	S aureus N315	31148	GCF_000009645.1	Staphylococcus aureus subsp. aureus N315 (firmicutes)	158879
Staphylococci	S aureus MW2	32428	GCF_000011265.1	Staphylococcus aureus subsp. aureus MW2 (firmicutes)	196620
Staphylococci	S aureus MSSR252	32628	GCF_000011505.1	Staphylococcus aureus subsp. aureus MRSA252 (firmicutes)	282458
Staphylococci	S aureus MRSA476	32648	GCF_000011525.1	Staphylococcus aureus subsp. aureus MSSA476 (firmicutes)	282459
Staphylococci	S. epidermitidis ATCC12228	5460951	GCF_009873455.1	Staphylococcus epidermidis (firmicutes)	1282
Staphylococci	S. epidermitidis RP62A	33028	GCF_000011925.1	Staphylococcus epidermidis RP62A (firmicutes)	176279
Others	X. campestris ATCC33913	28728	GCF_000007145.1	Xanthomonas campestris pv. campestris str. ATCC 33913 (g-proteobacteria)	190485
Others	X. axonopodis pv. Citri 301	565898	GCF_000348585.1	Xanthomonas axonopodis Xac29-1 (g-proteobacteria)	1304892
Others	X. fastidiosa temecula	28828	GCF_000007245.1	Xylella fastidiosa Temecula1 (g-proteobacteria)	183190
Others	X. fastidiosa 9a5c	28308	GCF_000006725.1	Xylella fastidiosa 9a5c (g-proteobacteria)	160492
Others	Vibrio vulnificus CMCP6	288888	GCF_000039765.1	Vibrio vulnificus CMCP6 (g-proteobacteria)	216895
Others	Vibrio vulnificus YJ016	31248	GCF_000009745.1	Vibrio vulnificus YJ016 (g-proteobacteria)	196600
Others	H. pylori J99	327011	GCF_000982695.1	Helicobacter pylori J99 (e-proteobacteria)	85963
Others	H. pylori 26695	449778	GCF_000307795.1	Helicobacter pylori 26695 (e-proteobacteria)	85962
Others	B. melitensis 16M	28708	GCF_000007125.1	Brucella melitensis bv. 1 str. 16M (a-proteobacteria)	224914
Others	B suis 1330	29088	GCF_000007505.1	Brucella suis 1330 (a-proteobacteria)	204722
Others	R. conorri	28608	GCF_000007025.1	Rickettsia conorii str. Malish 7 (a-proteobacteria)	272944
Others	R. prowazekii	398428	GCF_000277165.1	Rickettsia prowazekii str. Chernikova (a-proteobacteria)	1105094
Others	C perfrigens 13	31188	GCF_000009685.1	Clostridium perfringens str. 13 (firmicutes)	195102
Others	C perfrigens ATCC13124	34388	GCF_000013285.1	Clostridium perfringens ATCC 13124 (firmicutes)	195103
Others	T. whipplei twist	29068	GCF_000007485.1	Tropheryma whipplei str. Twist (high GC Gram+)	203267
Others	T. whipplei TW08/27	264538	GCF_000196075.1	Tropheryma whipplei TW08/27 (high GC Gram+)	218496
Others	B. pseudomallei	211501	GCF_000756125.1	Burkholderia pseudomallei (b-proteobacteria)	28450
Others	B. mallei	1221401	GCF_002346025.1	Burkholderia mallei (b-proteobacteria)	13373
Others	L.pneumophila Philadelphia	808961	GCF_001752745.1	Legionella pneumophila (g-proteobacteria)	446
Others	L.pneumophila Paris	67228	GCF_000048645.1	Legionella pneumophila str. Paris (g-proteobacteria)	297246
Others	L.pneumophila Lens	67248	GCF_000048665.1	Legionella pneumophila str. Lens (g-proteobacteria)	297245
