# Supplementary material for: GAMBIT (Genomic Approximation Method for Bacterial Identification and Tracking): A methodology to rapidly leverage whole genome sequencing of bacterial isolates for clinical identification
Source: PLoS One. 2023 Feb 16;18(2):e0277575. doi: 10.1371/journal.pone.0277575 (PMC9934365; doi:10.1371/journal.pone.0277575)
Supplement: S3 Table — (XLSX) [file pone.0277575.s005.xlsx]

## Sheet: Sheet1
id	n_contigs	total_length	N50	L50	biosample	bioproject	Date of WGS Run	Notes
16AC1611137-CAP	127	3437428	97139	12			2016-10-12
16AC1611138-CAP	272	4863500	97615	16			2016-10-12
16AC1611139-CAP	148	4923144	99521	18			2016-10-12
16AC1611140-CAP	214	2367014	57116	12			2016-10-12
16AC1611141-CAP	473	4254041	23289	56			2016-10-12	Figure 3A
16AC1611140BCAP	558	3107331	174825	6			2016-10-20
17AC0001408	92	1967105	71141	8			2017-02-25
17AC0001409	253	4325282	96191	10			2017-02-25
17AC0001410	267	4878596	150983	12			2017-02-25
17AC0001410A	204	3003364	93927	11			2017-03-04
17AC0001411B	111	2795861	90949	11			2017-03-07
17AC0001412BR	324	2121431	28970	21			2017-03-07
17AC0003893	107	1913096	48808	13			2017-04-28
17AC0003894N	120	1778244	25172	25			2017-04-28
17AC0003892A	1807	6418329	7258	226			2017-05-02
17AC0006310	1012	5206436	14488	96			2017-06-29
17AC0006311	68	1821176	168446	4			2017-06-29
17AC0006312	177	2524858	62138	13			2017-06-29	Figure 3E
17AC0006313A	198	2310185	44919	15			2017-06-29
17AC0006313-1	117	2102021	78890	10			2017-06-29
17AC0006314	1711	6034063	6614	248			2017-06-29
17AC0006312-1	334	2389159	35124	21			2017-07-11
17AC0012453	334	2874798	64669	14			2017-10-26
17AC0012454	424	2019947	24661	23			2017-10-26
17AC0012455-1AN	174	1764902	26852	17			2017-10-26
17AC0012456-2	228	3849504	46312	27			2017-10-26
17AC0012457-1	233	2768116	45698	16			2017-10-26
17AC0012457-2	231	2488932	64667	12			2017-10-26
17AC0012455-1A	158	1954302	59094	10			2017-11-03
18AC0002824	166	2200190	30172	23			2018-02-23
18AC0002825-1	598	4700902	19568	72			2018-02-23
18AC0002825-2	704	2075750	7218	73			2018-02-23
18AC0002826	131	2015683	62744	13			2018-02-23
18AC0002827	1316	5037373	7692	188			2018-02-23
18AC0002828	139	2883808	90551	11			2018-02-23
18AC0007008CHO	318	4873760	65020	25			2018-04-19
18AC0007009CHO	610	4470566	18022	77			2018-04-19
18AC0007010CHO	328	5368200	63107	28			2018-04-19
18AC0012150R	125	4038386	88051	13			2018-06-28
18AC0012151B1	534	3367003	23160	38			2018-06-28
18AC0012151C2	174	2528863	95635	9			2018-06-28
18AC0012152	103	1915366	67139	11			2018-06-28
18AC0012153B1	4112	2369832	1009	475			2018-06-28	Used Tadpole for assembly
18AC0012153M	552	4813221	29843	47			2018-06-28	FIgure 3B
18AC0012154M	224	4836870	73647	23			2018-06-28
18AC0017656	192	1774026	19215	32			2018-09-27
18AC0017657	144	1902954	31193	18			2018-09-27
18AC0017658	411	4419794	32488	41			2018-09-27	Figure 3C
18AC0018934	385	4920223	34603	46			2018-10-18
18AC0018935	628	5918865	29266	59			2018-10-18
18AC0018936-2	576	2526312	21463	38			2018-10-18
18AC0018936-ANO2	539	5333673	27431	58			2018-10-18
18AC0018938-1	551	4940560	35639	41			2018-10-18
18AC0018937-BA	144	2141811	42918	16			2018-10-25
18AC0018937-BAP	730	3797645	14464	77			2018-10-25
18AC0018937	110	2140446	44920	14			2018-11-01
19AC0002347	1095	4715434	7983	163			2019-02-14
19AC0002348	456	2201230	21257	31			2019-02-14
19AC0002349	513	5241080	25573	65			2019-02-14
19AC0002350	888	4701057	17571	76			2019-02-14
19AC0002351	488	2383286	18729	37			2019-02-14
19AC0002349B2	320	5238859	43051	37			2019-02-21
19AC0006459	945	6538956	17416	105			2019-04-18
19AC0006460	207	5355471	66271	20			2019-04-18
19AC0006461	107	1913290	49180	12			2019-04-18
19AC0011211-1	422	3768855	26860	45			2019-06-20
19AC0011211-2	223	2992610	62767	16			2019-06-20	Figure 3D
19AC0011212	174	1915515	27422	21			2019-06-20
19AC0011212ANO	462	2540188	34888	24			2019-06-20
19AC0011213	670	4784475	18464	75			2019-06-20
19AC0011209-1	3081	8117394	4643	407			2019-06-27
19AC0011209PEA	310	2234661	84430	11			2019-06-27
19AC0011210	146	1872877	42185	14			2019-07-09
19AC0015929	466	4407463	27138	47			2019-09-19
19AC0015930	782	4404130	13659	102			2019-09-19
19AC0015931	486	5064720	29079	55			2019-09-19
19AC0016708	505	5838947	29708	61			2019-10-17
19AC0016709	632	3855331	15654	76			2019-10-17
19AC0016710	151	1772471	37520	15			2019-10-17
19AC0016711	118	2588060	230002	5			2019-10-17
19AC0016712	377	2667158	28342	29			2019-10-17
20AC0000919-C1	480	5670630	69751	23			2020-02-13
20AC0000920-B1	491	6694923	46019	44			2020-02-13
20AC0000920-B2	902	2225819	8283	59			2020-02-13
20AC0000921-B	706	2656907	12572	53			2020-02-13
20AC0000922-BO2	202	2046904	36567	16			2020-02-13
20AC0000922-C2ANO2	1299	6241978	10252	169			2020-02-13
20AC0000923-C	336	2544192	24417	31			2020-02-13
