# Supplementary material for: GAMBIT (Genomic Approximation Method for Bacterial Identification and Tracking): A methodology to rapidly leverage whole genome sequencing of bacterial isolates for clinical identification
Source: PLoS One. 2023 Feb 16;18(2):e0277575. doi: 10.1371/journal.pone.0277575 (PMC9934365; doi:10.1371/journal.pone.0277575)
Supplement: S4 Table — (XLSX) [file pone.0277575.s006.xlsx]

## Sheet: Sheet1
id	n_contigs	total_length	N50	L50	biosample	bioproject	gambit_predicted_taxon
03-98DDCS	376	5266375	91892	19			Escherichia coli
0398KL	341	5355609	201871	8			Escherichia coli
16-00014371	132	5812240	207112	9	SAMN30871598	PRJNA857686	Klebsiella pneumoniae
1658-pos	201	5799293	184267	11			Klebsiella pneumoniae
1736855-UT	44	4681000	449063	4			Yersinia enterocolitica
18-00003137	103	5704734	270452	7	SAMN30871597	PRJNA857686	Klebsiella pneumoniae
18-00013669	94	6052385	250465	7	SAMN30871596	PRJNA857686	Klebsiella oxytoca
18-00015257	72	5045351	387544	5	SAMN30871595	PRJNA857686	Escherichia coli
18-00016593	73	5036332	332636	5	SAMN30871594	PRJNA857686	Escherichia coli
18-00016595	70	5045717	387544	4	SAMN30871593	PRJNA857686	Escherichia coli
18-00016599	85	5045238	319690	6	SAMN30871592	PRJNA857686	Escherichia coli
18-00016601	116	5704243	237760	8	SAMN30871591	PRJNA857686	Klebsiella pneumoniae
18-00017823	84	5045474	233553	7	SAMN30871590	PRJNA857686	Escherichia coli
18-00020014	100	6181140	353720	4	SAMN30871589	PRJNA857686	Klebsiella pneumoniae
18-00022125	83	5045717	297175	7	SAMN30871588	PRJNA857686	Escherichia coli
18-00022236	78	6118941	441856	5	SAMN30871587	PRJNA857686	Klebsiella oxytoca
18-00022237	96	5516048	304290	7	SAMN30871586	PRJNA857686	Klebsiella pneumoniae
18-00022240	149	5728318	234017	9	SAMN30871585	PRJNA857686	Klebsiella pneumoniae
18-00022241	110	6109358	289558	8	SAMN30871584	PRJNA857686	Klebsiella oxytoca
18-00022242	63	5441974	720192	3	SAMN30871583	PRJNA857686	Klebsiella pneumoniae
18-00022591	98	5626883	224374	9	SAMN30871582	PRJNA857686	Klebsiella pneumoniae
18-00022779	146	5930439	220206	10	SAMN30871581	PRJNA857686	Klebsiella pneumoniae
18-00023040	104	5521846	291794	7	SAMN30871580	PRJNA857686	Klebsiella pneumoniae
18-00023041	127	5711588	191940	9	SAMN30871579	PRJNA857686	Klebsiella pneumoniae
19-00000130	99	5520652	303495	6	SAMN30871578	PRJNA857686	Klebsiella pneumoniae
19-00001696	58	2075679	106097	5	SAMN30871577	PRJNA857686	Streptococcus pneumoniae
19-00001697	18	1991241	364231	2	SAMN30871576	PRJNA857686	Streptococcus pneumoniae
19-00001698	29	1972767	261969	2	SAMN30871575	PRJNA857686	Streptococcus pneumoniae
19-00001699	48	2094407	159598	4	SAMN30871574	PRJNA857686	Streptococcus pneumoniae
19-00001877	155	5666520	206527	11	SAMN30871573	PRJNA857686	Klebsiella pneumoniae
19-00001924	47	2106808	78508	9	SAMN30871572	PRJNA857686	Streptococcus pneumoniae
19-00002228	33	1972512	229679	3	SAMN30871571	PRJNA857686	Streptococcus pneumoniae
19-00003123	36	2022512	618411	2	SAMN30871570	PRJNA857686	Streptococcus pneumoniae
19-00003623	31	1982805	613639	2	SAMN30871569	PRJNA857686	Streptococcus pneumoniae
19-00003691	29	1992419	364232	2	SAMN30871568	PRJNA857686	Streptococcus pneumoniae
19-00003955	32	2075910	150184	5	SAMN30871567	PRJNA857686	Streptococcus pneumoniae
19-00004107	15	1988037	470274	2	SAMN30871566	PRJNA857686	Streptococcus pneumoniae
19-00004122	61	2009422	124566	6	SAMN30871565	PRJNA857686	Streptococcus pneumoniae
19-00006145	69	2112308	225673	4	SAMN30965533	PRJNA857686	Streptococcus pneumoniae
19-00017207	532	4754474	27365	52	SAMN13027237	PRJNA218110	Shigella sonnei
19-00017532	529	4683894	27333	52	SAMN13059528	PRJNA218110	Shigella sonnei
19-00018382	537	4710969	27053	52	SAMN13172854	PRJNA218110	Shigella sonnei
19_101395	518	4612078	31954	46	SAMN13649407	PRJNA218110	Shigella flexneri
19_101427	450	4560017	25722	53	SAMN13649406	PRJNA218110	Shigella sonnei
19_101678	440	4558714	25963	51	SAMN13649405	PRJNA218110	Shigella sonnei
194248-H	165	5662194	142289	13	SAMN30965532	PRJNA857686	Klebsiella pneumoniae
194250-H	110	5569656	272899	8	SAMN30965531	PRJNA857686	Klebsiella pneumoniae
19_72605	450	4321697	31448	42	SAMN12291985	PRJNA218110	Shigella flexneri
19_75077	494	4899429	31340	47	SAMN11896070	PRJNA218110	Shigella sonnei
19_75549	481	4743150	32036	47	SAMN11896073	PRJNA218110	Shigella sonnei
19_76730	551	4612455	32369	45	SAMN12291968	PRJNA218110	Shigella flexneri
19_78199	568	4877190	27704	53	SAMN12291967	PRJNA218110	Shigella sonnei
19_81806	593	4758411	34692	43	SAMN12339681	PRJNA218110	Shigella flexneri
19_93278	742	4875851	25061	56	SAMN13027239	PRJNA218110	Shigella sonnei
19_94885	531	4605495	25720	54	SAMN13172860	PRJNA218110	Shigella sonnei
19_95802	530	4619354	25755	54	SAMN13148641	PRJNA218110	Shigella sonnei
19_96397	534	4545981	33759	42	SAMN13148640	PRJNA218110	Shigella flexneri
19_97716	591	4775607	25362	57	SAMN13340468	PRJNA218110	Shigella sonnei
19_97720	625	4788810	25389	56	SAMN13340469	PRJNA218110	Shigella sonnei
19_98003	607	4786321	25389	56	SAMN13340467	PRJNA218110	Shigella sonnei
19_98077	587	4795263	25362	57	SAMN13343737	PRJNA218110	Shigella sonnei
19_98314	583	4802669	25008	58	SAMN13340464	PRJNA218110	Shigella sonnei
19_99618	504	4560905	27963	46	SAMN13416975	PRJNA218110	Shigella flexneri
19_99928	623	4768641	25720	55	SAMN13416976	PRJNA218110	Shigella sonnei
20-00022658	554	4813335	25355	56	SAMN13747364	PRJNA218110	Shigella sonnei
20-00022773	532	4680301	25720	53	SAMN13836824	PRJNA218110	Shigella sonnei
2000027886	160	2158666	59582	12	SAMN30965539	PRJNA857686	Neisseria gonorrhoeae
20-00087722	64	4688329	406310	4	SAMN15358168	PRJNA230403	Salmonella enterica
20-00087750	60	4686975	613244	3	SAMN15358166	PRJNA230403	Salmonella enterica
20-00155734	153	5675531	129822	15	SAMN30871564	PRJNA857686	Klebsiella pneumoniae
20-00155735	109	5633005	273080	8	SAMN30871563	PRJNA857686	Klebsiella pneumoniae
20-00155736	144	5493492	147303	11	SAMN30871562	PRJNA857686	Klebsiella pneumoniae
20-00155737	132	5474012	148541	14	SAMN30871561	PRJNA857686	Klebsiella pneumoniae
20-00159423	123	5367185	129389	14	SAMN30871560	PRJNA857686	Klebsiella pneumoniae
20-00159425	143	5661912	130563	16	SAMN30871559	PRJNA857686	Klebsiella pneumoniae
20-00159426	108	5727080	181279	10	SAMN30871558	PRJNA857686	Klebsiella pneumoniae
20-00159428	96	6336645	194502	9	SAMN30871557	PRJNA857686	Klebsiella oxytoca
20-00159432	190	4246379	272906	7	SAMN30871556	PRJNA857686	Proteus mirabilis
20-00159433	98	5502808	152323	13	SAMN30871555	PRJNA857686	Klebsiella pneumoniae
20-00159436	160	5639343	170060	10	SAMN30871554	PRJNA857686	Klebsiella pneumoniae
20-00175806	192	5757793	199387	10	SAMN30871553	PRJNA857686	Klebsiella pneumoniae
20-00175807	94	5485483	269398	7	SAMN30871552	PRJNA857686	Klebsiella pneumoniae
20-00175809	192	5678798	176849	11	SAMN30871551	PRJNA857686	Klebsiella pneumoniae
20-00194248	187	5658351	142289	12	SAMN30871550	PRJNA857686	Klebsiella pneumoniae
20-00194250	105	5568021	272684	6	SAMN30871549	PRJNA857686	Klebsiella pneumoniae
20-00230865	171	5720387	167632	11	SAMN30871548	PRJNA857686	Klebsiella pneumoniae
20-00249817	122	5549906	336517	7	SAMN30871547	PRJNA857686	Klebsiella pneumoniae
20-00249818	143	6411302	236253	11	SAMN30871546	PRJNA857686	Klebsiella oxytoca
20-00249820	123	5543948	344313	5	SAMN30871545	PRJNA857686	Klebsiella pneumoniae
20-00249824	121	6345196	364740	5	SAMN30871544	PRJNA857686	Klebsiella oxytoca
20-00249825	101	5416386	250099	7	SAMN30871543	PRJNA857686	Klebsiella pneumoniae
20-00249831	189	5842785	255695	8	SAMN30871542	PRJNA857686	Klebsiella pneumoniae
20-00249833	173	5631800	165790	10	SAMN30871541	PRJNA857686	Klebsiella pneumoniae
20-00249835	130	5549253	137477	13	SAMN30871540	PRJNA857686	Klebsiella pneumoniae
20-00249838	117	5487047	249120	8	SAMN30871539	PRJNA857686	Klebsiella pneumoniae
20-00249842	138	5661182	160161	12	SAMN30871538	PRJNA857686	Klebsiella pneumoniae
20-00249844	108	5474593	223670	8	SAMN30871537	PRJNA857686	Klebsiella pneumoniae
20-00249846	138	5508091	323643	6	SAMN30871536	PRJNA857686	Klebsiella pneumoniae
20-00249847	99	5482125	304259	6	SAMN30871535	PRJNA857686	Klebsiella pneumoniae
20-00249848	344	5415052	43528	37	SAMN30871534	PRJNA857686	Klebsiella pneumoniae
20-00249851	142	5506815	317176	6	SAMN30871532	PRJNA857686	Klebsiella pneumoniae
20-00249852	167	5669096	151500	12	SAMN30871531	PRJNA857686	Klebsiella pneumoniae
20-00249854	113	5622371	268963	8	SAMN30871530	PRJNA857686	Klebsiella pneumoniae
20-00249856	119	5517055	304257	6	SAMN30871529	PRJNA857686	Klebsiella pneumoniae
20-00249857	82	5577106	349761	6	SAMN30871528	PRJNA857686	Klebsiella pneumoniae
20-00249861	156	5628758	176849	11	SAMN30871527	PRJNA857686	Klebsiella pneumoniae
20-00249863	576	5590933	27226	67	SAMN30871526	PRJNA857686	Klebsiella pneumoniae
20-00249866	171	5718277	181934	10	SAMN30871525	PRJNA857686	Klebsiella pneumoniae
20-00249869	246	5653109	64263	24	SAMN30871524	PRJNA857686	Klebsiella pneumoniae
20-00249870	124	5405478	205233	10	SAMN30871523	PRJNA857686	Klebsiella pneumoniae
20-00249871	177	5713172	178455	12	SAMN30871522	PRJNA857686	Klebsiella pneumoniae
20-00283099	135	5561838	270421	7	SAMN30871521	PRJNA857686	Klebsiella pneumoniae
20-00283100	129	5611053	250163	7	SAMN30871520	PRJNA857686	Klebsiella pneumoniae
20-00283101	124	5547659	152323	11	SAMN30871519	PRJNA857686	Klebsiella pneumoniae
20-00283103	131	5504736	329725	6	SAMN30871518	PRJNA857686	Klebsiella pneumoniae
20-00283104	567	4715034	21819	69	SAMN30871517	PRJNA857686	Escherichia coli
20-00283117	130	5368039	163584	10	SAMN30871516	PRJNA857686	Klebsiella pneumoniae
20-00283118	143	5407669	201354	10	SAMN30871515	PRJNA857686	Klebsiella pneumoniae
20-00302749	83	5366109	323505	6	SAMN30871514	PRJNA857686	Klebsiella pneumoniae
20-00302752	52	5329047	541310	3	SAMN30871513	PRJNA857686	Klebsiella aerogenes
20-00302753	116	4968111	190878	9	SAMN30871512	PRJNA857686	Enterobacter cloacae
20-00302754	82	4894300	522791	3	SAMN30871511	PRJNA857686	Enterobacter cloacae
20-00302756	133	5119997	263259	7	SAMN30871510	PRJNA857686	Enterobacter hormaechei
20-00302757	130	5383139	189984	10	SAMN30871509	PRJNA857686	Klebsiella pneumoniae
20-00302758	106	5281750	158541	11	SAMN30871508	PRJNA857686	Klebsiella pneumoniae
20-00302759	117	5606657	146832	12	SAMN30861889	PRJNA857686	Klebsiella pneumoniae
20-00302762	139	5409518	165462	11	SAMN30861888	PRJNA857686	Klebsiella pneumoniae
20-00307547	92	5594590	276096	7	SAMN30861887	PRJNA857686	Klebsiella pneumoniae
20-00307549	197	5564700	303663	6	SAMN30861886	PRJNA857686	Klebsiella pneumoniae
20-00307550	156	5540866	182034	11	SAMN30861885	PRJNA857686	Klebsiella pneumoniae
20-00307551	106	5624980	216439	9	SAMN30861884	PRJNA857686	Klebsiella pneumoniae
20-00317566	144	5536797	290004	6	SAMN30861883	PRJNA857686	Klebsiella pneumoniae
20-00317568	175	5686755	308956	6	SAMN30861882	PRJNA857686	Klebsiella pneumoniae
20-00317570	81	5364649	305465	6	SAMN30861881	PRJNA857686	Klebsiella pneumoniae
20-00317573	162	5635509	190144	10	SAMN30861880	PRJNA857686	Klebsiella pneumoniae
20-00317578	160	5679497	176852	10	SAMN30861879	PRJNA857686	Klebsiella pneumoniae
2100008333	138	2153572	58372	12	SAMN30965538	PRJNA857686	Neisseria gonorrhoeae
2100009562	141	2134007	49291	13	SAMN30965537	PRJNA857686	Neisseria gonorrhoeae
2100009816	233	2177976	54632	13	SAMN30965536	PRJNA857686	Neisseria gonorrhoeae
2100010258	164	2141881	46984	17	SAMN30965535	PRJNA857686	Neisseria gonorrhoeae
2100010653	130	2106372	64371	11	SAMN30965534	PRJNA857686	Neisseria gonorrhoeae
21-00249822	140	5459944	314404	7	SAMN30983621	PRJNA857686	Klebsiella pneumoniae
21-00302750	81	5404648	344403	6	SAMN30983620	PRJNA857686	Klebsiella pneumoniae
21-00302751	139	5548340	232298	6	SAMN30983619	PRJNA857686	Klebsiella pneumoniae
21-00312932	129	4396655	101850	14	SAMN30983618	PRJNA857686	Mycobacterium tuberculosis
21-00325050	116	5242407	218581	7	SAMN30861878	PRJNA857686	Escherichia coli
21-00325051	195	5633944	206479	11	SAMN30861877	PRJNA857686	Klebsiella pneumoniae
21-00325054	136	5517505	223591	7	SAMN30861876	PRJNA857686	Klebsiella pneumoniae
21-00325056	117	5593351	230910	9	SAMN30861875	PRJNA857686	Klebsiella pneumoniae
21-00325057	127	5458995	137388	13	SAMN30861874	PRJNA857686	Klebsiella pneumoniae
21-00325059	99	5600655	236464	8	SAMN30861873	PRJNA857686	Klebsiella pneumoniae
21-00325061	119	5529906	143579	12	SAMN30861872	PRJNA857686	Klebsiella pneumoniae
21-00325062	144	5562599	313783	7	SAMN30861871	PRJNA857686	Klebsiella pneumoniae
21-00325063	123	5552140	304257	7	SAMN30861870	PRJNA857686	Klebsiella pneumoniae
21-00333645	117	5488379	188813	6	SAMN30861869	PRJNA857686	Klebsiella pneumoniae
21-00333648	134	5499804	208144	8	SAMN30861868	PRJNA857686	Klebsiella pneumoniae
21-00334467	121	4397004	103976	13	SAMN30861867	PRJNA857686	Mycobacterium tuberculosis
21-00336476	92	5401239	198923	9	SAMN30861866	PRJNA857686	Klebsiella pneumoniae
21-00336477	95	5483649	220925	8	SAMN30861865	PRJNA857686	Klebsiella pneumoniae
21-00336483	87	5356350	182714	10	SAMN30861864	PRJNA857686	Klebsiella pneumoniae
21-00336485	152	5582824	141655	11	SAMN30861863	PRJNA857686	Klebsiella pneumoniae
21-00336491	70	4943149	313028	5	SAMN30861862	PRJNA857686	Enterobacter cloacae
21-00336493	114	5484469	242719	7	SAMN30861861	PRJNA857686	Klebsiella pneumoniae
21-00336494	137	5470922	206495	10	SAMN30861860	PRJNA857686	Klebsiella pneumoniae
21-00340612	105	5593989	228598	8	SAMN30861859	PRJNA857686	Klebsiella pneumoniae
21-00340616	137	5612595	228791	8	SAMN30861858	PRJNA857686	Klebsiella pneumoniae
21-00340620	156	5841885	191846	11	SAMN30861857	PRJNA857686	Klebsiella pneumoniae
21-00340623	108	5440539	232298	8	SAMN30861856	PRJNA857686	Klebsiella pneumoniae
21-00342440	97	5130471	293296	6	SAMN30861855	PRJNA857686	Enterobacter hormaechei
21-00342461	105	5574040	197922	10	SAMN30861854	PRJNA857686	Klebsiella pneumoniae
21-00345447	87	5598772	250123	7	SAMN30861853	PRJNA857686	Klebsiella pneumoniae
21-00345448	130	5547063	345202	7	SAMN30861852	PRJNA857686	Klebsiella pneumoniae
21-00345449	125	5544489	250298	8	SAMN30861851	PRJNA857686	Klebsiella pneumoniae
21-00345450	77	5648120	230870	9	SAMN30861850	PRJNA857686	Klebsiella pneumoniae
21-00349260	45	4892140	863097	2	SAMN30861849	PRJNA857686	Enterobacter cloacae
21-00349262	112	4592305	115555	14	SAMN30861848	PRJNA857686	Enterobacter cloacae
21-00349263	192	5574009	135886	12	SAMN30861847	PRJNA857686	Klebsiella pneumoniae
21-00349264	133	5232824	185678	10	SAMN30861846	PRJNA857686	Escherichia coli
21-00349265	142	5470939	190109	10	SAMN30861845	PRJNA857686	Klebsiella pneumoniae
21-00349266	400	5214092	62201	24	SAMN30861844	PRJNA857686	Klebsiella aerogenes
21-00349881	78	5417174	384497	5	SAMN30861843	PRJNA857686	Klebsiella pneumoniae
21-00352139	79	5486526	404145	5	SAMN30861842	PRJNA857686	Klebsiella pneumoniae
21-00352982	49	4702458	481290	4	SAMN18687472	PRJNA230403	Salmonella enterica
21-00354151	103	5538565	269392	7	SAMN30861841	PRJNA857686	Klebsiella pneumoniae
21-00355229	144	5514665	136614	13	SAMN30861840	PRJNA857686	Klebsiella pneumoniae
21-00355232	100	5518121	250295	7	SAMN30861839	PRJNA857686	Klebsiella pneumoniae
21-00355235	87	5490399	304258	6	SAMN30861838	PRJNA857686	Klebsiella pneumoniae
21-00355237	191	5697277	143618	11	SAMN30861837	PRJNA857686	Klebsiella pneumoniae
21-00355240	123	5595021	217251	9	SAMN30861836	PRJNA857686	Klebsiella pneumoniae
21-00357388	179	5839843	263581	7	SAMN30861835	PRJNA857686	Klebsiella pneumoniae
21-00357389	158	5528319	134999	13	SAMN30861834	PRJNA857686	Klebsiella pneumoniae
21-00357391	74	5399794	350526	5	SAMN30861833	PRJNA857686	Klebsiella pneumoniae
21-00357392	212	5683968	131983	14	SAMN30861832	PRJNA857686	Klebsiella pneumoniae
21-00357393	121	5410869	141340	12	SAMN30861831	PRJNA857686	Klebsiella pneumoniae
21-00357397	131	5549376	269795	7	SAMN30861830	PRJNA857686	Klebsiella pneumoniae
21-00357398	162	5586238	145149	12	SAMN30861829	PRJNA857686	Klebsiella pneumoniae
21-00357399	105	5485365	243272	7	SAMN30861828	PRJNA857686	Klebsiella pneumoniae
21-00357400	174	5667357	178475	11	SAMN30861827	PRJNA857686	Klebsiella pneumoniae
21-00357401	151	5694607	341438	7	SAMN30861826	PRJNA857686	Klebsiella pneumoniae
21-00357402	103	5217199	212485	10	SAMN30861825	PRJNA857686	Klebsiella pneumoniae
21-00360763	76	5450536	143329	12	SAMN30861824	PRJNA857686	Klebsiella pneumoniae
21-00360765	114	5175207	164800	9	SAMN30861823	PRJNA857686	Citrobacter freundii
21-00360766	158	5556938	112534	17	SAMN30861822	PRJNA857686	Klebsiella pneumoniae
21-00360767	149	5568293	134149	15	SAMN30861821	PRJNA857686	Klebsiella pneumoniae
21-00360768	146	5504990	126809	15	SAMN30861820	PRJNA857686	Klebsiella pneumoniae
21-00364020	213	5693597	129389	16	SAMN30861819	PRJNA857686	Klebsiella pneumoniae
21-00364021	105	6028729	229344	7	SAMN30861818	PRJNA857686	Klebsiella oxytoca
21-00364027	125	5533074	143332	12	SAMN30861817	PRJNA857686	Klebsiella pneumoniae
21-00364028	95	5455009	156598	11	SAMN30861816	PRJNA857686	Klebsiella pneumoniae
21-00364029	134	5733308	127921	16	SAMN30861815	PRJNA857686	Klebsiella pneumoniae
21-00364031	140	5516364	132187	13	SAMN30861814	PRJNA857686	Klebsiella pneumoniae
21-00364033	165	5621024	129389	15	SAMN30861813	PRJNA857686	Klebsiella pneumoniae
21-00364034	88	5473517	173420	10	SAMN30861812	PRJNA857686	Klebsiella pneumoniae
21-00364035	132	5520880	129823	14	SAMN30861811	PRJNA857686	Klebsiella pneumoniae
21-00364041	87	5639282	175456	9	SAMN30861810	PRJNA857686	Klebsiella pneumoniae
21-00364970	94	2184745	72867	10	SAMN30861809	PRJNA857686	Streptococcus dysgalactiae
21-00364971	85	2128924	59577	11	SAMN30861808	PRJNA857686	Streptococcus dysgalactiae
21-00365295	350	5842460	113248	18	SAMN30861807	PRJNA857686	Klebsiella pneumoniae
21-00365296	420	5195696	122599	13	SAMN19669604	PRJNA218110	Escherichia coli
21-00365297	44	1699918	158283	4	SAMN19669728	PRJNA239251	Campylobacter coli
21-00365511	168	5626308	130463	15	SAMN30861806	PRJNA857686	Klebsiella pneumoniae
21-00365513	60	5006932	327475	5	SAMN30861805	PRJNA857686	Enterobacter cloacae
21-00365514	80	5400551	152323	10	SAMN30861804	PRJNA857686	Klebsiella pneumoniae
21-00365516	115	5529452	143330	11	SAMN30861803	PRJNA857686	Klebsiella pneumoniae
21-00366466	153	5506672	127786	15	SAMN30861802	PRJNA857686	Klebsiella pneumoniae
21-00366467	206	5472593	155385	12	SAMN30861801	PRJNA857686	Escherichia coli
21-00366833	45	4762322	538335	3	SAMN19669807	PRJNA230403	Salmonella enterica
21-00367832b	69	4522105	471678	4	SAMN19875790	PRJNA230403	Salmonella enterica
21-00367992	76	4520455	333695	4	SAMN19842401	PRJNA230403	Salmonella enterica
21-00368190	154	5535407	198703	10	SAMN30861800	PRJNA857686	Klebsiella pneumoniae
21-00368191	85	5592745	162312	10	SAMN30861799	PRJNA857686	Klebsiella pneumoniae
21-00368193	86	5403277	152323	10	SAMN30861798	PRJNA857686	Klebsiella pneumoniae
21-00368194	99	5617085	145032	14	SAMN30861797	PRJNA857686	Klebsiella pneumoniae
21-00368644A	47	5043096	418498	5	SAMN30861796	PRJNA857686	Campylobacter jejuni
21-00368644B	70	1665864	78104	8			Campylobacter jejuni
21-00369431	407	4487391	22188	61	SAMN20153919	PRJNA230403	Salmonella enterica
21-00369565	602	5690528	117942	17	SAMN30469473	PRJNA218110	Escherichia coli
21-00369711	59	4668353	247465	6	SAMN20156241	PRJNA230403	Salmonella enterica
21-00369713	55	4829281	443590	5	SAMN20156242	PRJNA230403	Salmonella enterica
21-00370301	83	5413402	206803	8	SAMN30861795	PRJNA857686	Klebsiella pneumoniae
21-00370302	91	5412595	193035	8	SAMN30861794	PRJNA857686	Klebsiella pneumoniae
21-00370303	167	5620169	117019	16	SAMN30861793	PRJNA857686	Klebsiella pneumoniae
21-00370304	89	5508564	143330	12	SAMN30861792	PRJNA857686	Klebsiella pneumoniae
21-00370305	167	5111252	136754	12	SAMN30861791	PRJNA857686	Escherichia coli
21-00370306	108	5648232	152323	12	SAMN30861790	PRJNA857686	Klebsiella pneumoniae
21-00370307	115	3942787	162160	10	SAMN30861789	PRJNA857686	Acinetobacter baumannii
21-00370308	99	5547707	147303	11	SAMN30861788	PRJNA857686	Klebsiella pneumoniae
21-00370309	136	4750439	112343	12	SAMN30861787	PRJNA857686	Escherichia coli
21-00370310	80	4862072	201820	8	SAMN30861786	PRJNA857686	Enterobacter cloacae
21-00370311	91	5591698	151692	11	SAMN30861785	PRJNA857686	Klebsiella pneumoniae
21-00370312	51	4571166	496256	4	SAMN30861784	PRJNA857686	Enterobacter cloacae
21-00370313	100	5648944	144142	12	SAMN30861783	PRJNA857686	Klebsiella pneumoniae
21-00370314	69	4580675	554690	4	SAMN30861782	PRJNA857686	Enterobacter hormaechei
21-00370315	106	4034903	162160	10	SAMN30861781	PRJNA857686	Acinetobacter baumannii
21-00370317	152	3976596	64974	15	SAMN30861780	PRJNA857686	Acinetobacter baumannii
21-00370318	113	4024285	102981	12	SAMN30861779	PRJNA857686	Acinetobacter baumannii
21-00370319	116	4321505	151078	7	SAMN30861778	PRJNA857686	Proteus mirabilis
21-00370320	92	4013719	158853	10	SAMN30861777	PRJNA857686	Acinetobacter baumannii
21-00370321	150	3934265	63736	21	SAMN30861776	PRJNA857686	Acinetobacter baumannii
21-00370322	57	6504525	302752	7	SAMN30861775	PRJNA857686	Pseudomonas aeruginosa
21-00370323	124	6377407	272396	6	SAMN30861774	PRJNA857686	Pseudomonas aeruginosa
21-00370324	139	6699168	277820	8	SAMN30861773	PRJNA857686	Pseudomonas aeruginosa
21-00370326	120	7034066	237359	10	SAMN30861772	PRJNA857686	Pseudomonas aeruginosa
21-00370385	24	1669498	154702	5	SAMN20209537	PRJNA239251	Campylobacter jejuni
21-00370693	103	4679452	208153	7	SAMN20204101	PRJNA218110	Escherichia coli
21-00371362	65	4787888	495473	4	SAMN20203784	PRJNA230403	Salmonella enterica
21-00371363	74	4941526	222915	8	SAMN20203783	PRJNA230403	Salmonella enterica
21-00371740	149	4695002	68814	23	SAMN20994883	PRJNA218110	Escherichia coli
21-00372500	426	5414489	99290	20	SAMN20840916	PRJNA218110	Escherichia coli
21-00372680	83	4705108	200084	8	SAMN20934134	PRJNA230403	Salmonella
21-00373409	50	4622502	214294	7	SAMN20886720	PRJNA230403	Salmonella enterica
21-00373410	20	1716719	199468	4	SAMN20886743	PRJNA239251	Campylobacter jejuni
21-00373691	388	5039708	81331	20	SAMN30861771	PRJNA857686	Escherichia coli
21-00375467	87	5599952	353602	7	SAMN30861770	PRJNA857686	Klebsiella pneumoniae
21-00375469	132	5625039	216118	10	SAMN30861769	PRJNA857686	Klebsiella pneumoniae
21-00375470	142	5621939	194166	10	SAMN30861768	PRJNA857686	Klebsiella pneumoniae
21-00375473	100	6041123	331186	6	SAMN30861767	PRJNA857686	Klebsiella oxytoca
21-00375476	124	5556699	286099	7	SAMN30861766	PRJNA857686	Klebsiella pneumoniae
21-00375477	326	5672388	86595	19	SAMN30861765	PRJNA857686	Klebsiella pneumoniae
21-00375478	84	5404314	269398	6	SAMN30861764	PRJNA857686	Klebsiella pneumoniae
21-00376116	113	3931368	116947	10	SAMN30861763	PRJNA857686	Acinetobacter baumannii
21-00376467	84	5602157	272311	7	SAMN30861762	PRJNA857686	Klebsiella pneumoniae
21-00379180	25	1650105	203945	4	SAMN21040817	PRJNA239251	Campylobacter jejuni
21-00382472	92	5377674	300509	6	SAMN30861761	PRJNA857686	Klebsiella pneumoniae
21-00382475	113	4969777	182139	10	SAMN30861760	PRJNA857686	Enterobacter cloacae
21-00382476	85	5607402	357135	6	SAMN30861759	PRJNA857686	Klebsiella pneumoniae
21-00382477	81	5396131	329187	6	SAMN30861758	PRJNA857686	Klebsiella pneumoniae
21-00382554	62	4681974	537641	3	SAMN21091250	PRJNA230403	Salmonella enterica
21-00382555	27	1675152	154882	4	SAMN21040816	PRJNA239251	Campylobacter jejuni
21-00382557	37	1670139	394507	2	SAMN21040814	PRJNA239251	Campylobacter coli
21-00384581	116	4477842	261471	7	SAMN21091252	PRJNA230403	Salmonella
21-00385477	173	5587260	142289	12	SAMN30861757	PRJNA857686	Klebsiella pneumoniae
21-00385478	124	5394473	167264	10	SAMN30861756	PRJNA857686	Klebsiella pneumoniae
21-00385479	58	5490384	524871	4	SAMN30861755	PRJNA857686	Klebsiella pneumoniae
21-00385480	163	5642444	143618	11	SAMN30861754	PRJNA857686	Klebsiella pneumoniae
21-00386716	166	5654370	224993	9	SAMN30861753	PRJNA857686	Klebsiella pneumoniae
21-00387510	45	1798860	158798	4	SAMN30861752	PRJNA857686	Campylobacter coli
21-00391665	101	5498887	311527	7	SAMN30861751	PRJNA857686	Klebsiella pneumoniae
21-00391666	108	5588657	269366	7	SAMN30861750	PRJNA857686	Klebsiella pneumoniae
21-00391667	126	5824378	332857	7	SAMN30861749	PRJNA857686	Klebsiella pneumoniae
21-00391668	103	5455225	231126	8	SAMN30861748	PRJNA857686	Klebsiella pneumoniae
21-00391671	64	5056557	598917	3	SAMN30861747	PRJNA857686	Enterobacter cloacae
21-00391672	108	5533275	270144	7	SAMN30861746	PRJNA857686	Klebsiella pneumoniae
21-00391676	130	6253885	215848	9	SAMN30861745	PRJNA857686	Klebsiella oxytoca
21-00393597	77	5208695	522872	4	SAMN21578974	PRJNA266293	Vibrio parahaemolyticus
21-00393598	98	5301120	333148	5	SAMN21578977	PRJNA266293	Vibrio parahaemolyticus
21-00393599	114	4973071	233458	6	SAMN21578979	PRJNA266293	Vibrio parahaemolyticus
21-00393600	101	5388283	543368	4	SAMN21578981	PRJNA266293	Vibrio parahaemolyticus
21-00393601	81	5274901	549070	4	SAMN21578983	PRJNA266293	Vibrio parahaemolyticus
21-00395007	132	5456518	150835	11	SAMN30861744	PRJNA857686	Klebsiella pneumoniae
21-00395008	128	6258060	215848	9	SAMN30861743	PRJNA857686	Klebsiella oxytoca
21-00395009	170	4348341	164419	7	SAMN30861742	PRJNA857686	Proteus mirabilis
21-00395011	171	5656440	141661	12	SAMN30861741	PRJNA857686	Klebsiella pneumoniae
21-00396531	23	1691996	179818	4	SAMN21040815	PRJNA239251	Campylobacter jejuni
21-00398555	140	5645220	173754	10	SAMN30861740	PRJNA857686	Klebsiella pneumoniae
21-00398556	210	5776116	137405	12	SAMN30861739	PRJNA857686	Klebsiella pneumoniae
21-00399187	95	5334499	456152	3	SAMN21578985	PRJNA266293	Vibrio parahaemolyticus
21-00399188	101	5284146	381114	5	SAMN21578987	PRJNA266293	Vibrio parahaemolyticus
21-00399189	91	5298211	377124	5	SAMN21578991	PRJNA266293	Vibrio parahaemolyticus
21-00399190	134	5482035	269041	8	SAMN21578994	PRJNA266293	Vibrio parahaemolyticus
21-00400696	23	1676706	164020	3	SAMN21523668	PRJNA239251	Campylobacter jejuni
21-00404510	34	1746419	145282	4	SAMN21523673	PRJNA239251	Campylobacter jejuni
21-00404878	79	5408358	329725	6	SAMN30861738	PRJNA857686	Klebsiella pneumoniae
21-00404880	119	5675451	249244	8	SAMN30861737	PRJNA857686	Klebsiella pneumoniae
21-00404881	148	5554517	248442	6	SAMN30861736	PRJNA857686	Klebsiella pneumoniae
21-00404882	79	5399712	329587	5	SAMN30861735	PRJNA857686	Klebsiella pneumoniae
21-00414282	269	5048091	120998	13	SAMN21523994	PRJNA218110	Escherichia coli
21-00414283	27	1747729	154412	5	SAMN21523680	PRJNA239251	Campylobacter jejuni
21-00415397	28	1667602	295344	2	SAMN21523676	PRJNA239251	Campylobacter jejuni
21-00420739	86	5300404	299414	7	SAMN30861734	PRJNA857686	Citrobacter freundii
21-00420742	115	5020888	271329	6	SAMN21525044	PRJNA230403	Salmonella enterica
21-00427528	65	4547555	227473	7	SAMN30861733	PRJNA857686	Salmonella enterica
21-00428011	33	1620339	182638	3	SAMN22043426	PRJNA239251	Campylobacter jejuni
21-00429505	91	5555124	473617	5	SAMN30861732	PRJNA857686	Klebsiella pneumoniae
21-00432145	110	6050301	139538	14	SAMN30861731	PRJNA857686	Mycobacterium avium
21-00436328	85	4628336	279431	7	SAMN22045087	PRJNA230403	Salmonella enterica
21-00436338	153	5675771	178730	11	SAMN30861730	PRJNA857686	Klebsiella pneumoniae
21-00436339	100	5535655	313937	6	SAMN30861729	PRJNA857686	Klebsiella pneumoniae
21-00436340	118	6133420	264997	8	SAMN30861728	PRJNA857686	Klebsiella oxytoca
21-00441996	27	2973617	505687	3	SAMN30861727	PRJNA857686	Lactobacillus rhamnosus
21-00441997	31	2973996	414740	3	SAMN30861726	PRJNA857686	Lactobacillus rhamnosus
21-00447058	91	5467405	323615	6	SAMN30861725	PRJNA857686	Klebsiella pneumoniae
21-00447060	105	5017249	315334	5	SAMN30861724	PRJNA857686	Enterobacter hormaechei
21-00447061	111	5649057	341438	7	SAMN30861723	PRJNA857686	Klebsiella pneumoniae
21-00447109	243	5036782	120529	15	SAMN22513196	PRJNA218110	Escherichia coli
21-00448434	59	5044066	730705	3	SAMN30861722	PRJNA857686	Enterobacter hormaechei
21-00448435	131	5020538	315424	5	SAMN30861721	PRJNA857686	Enterobacter hormaechei
21-00449391	157	4372846	89413	19	SAMN30861720	PRJNA857686	Mycobacterium tuberculosis
21-00450317	4	2498547	1519767	1	SAMN30861719	PRJNA857686	Corynebacterium spp
21-00450717	18	1606121	358773	2	SAMN22513055	PRJNA239251	Campylobacter jejuni
21-00455247	59	4722938	384273	4	SAMN22513204	PRJNA230403	Salmonella
21-00456377	144	4381234	87029	18	SAMN30861718	PRJNA857686	Mycobacterium tuberculosis
21-00456902	81	5557986	358315	5	SAMN30861717	PRJNA857686	Klebsiella pneumoniae
21-00456903	110	5593934	273080	8	SAMN30861716	PRJNA857686	Klebsiella pneumoniae
21-00456905	74	5382429	349963	4	SAMN30861715	PRJNA857686	Klebsiella pneumoniae
21-00457725	122	4361383	132013	12	SAMN30861714	PRJNA857686	Mycobacterium tuberculosis
21-00459238	303	5337804	87447	20	SAMN22821063	PRJNA218110	Escherichia coli
21-00459387	401	5264761	99645	13	SAMN22821062	PRJNA218110	Escherichia coli
21-00460396	62	5238545	386205	5	SAMN30861713	PRJNA857686	Klebsiella aerogenes
21-00460893	49	4790173	285640	6	SAMN30861712	PRJNA857686	Salmonella enterica
21-00461023	309	5292754	233261	8	SAMN22821064	PRJNA218110	Escherichia coli
21-00461173	29	1633455	160524	4	SAMN23285028	PRJNA239251	Campylobacter jejuni
21-00461366	136	4374098	95852	16	SAMN30861711	PRJNA857686	Mycobacterium tuberculosis
21-00463578	394	5263652	104165	13	SAMN30469474	PRJNA218110	Escherichia coli
21-00463579	406	5264854	104165	13	SAMN30861710	PRJNA857686	Escherichia coli
21-00464567a	124	6381018	235434	10	SAMN30965604	PRJNA857686	Mycobacterium chimaera
21-00464567b	122	6381902	234058	8	SAMN30965603	PRJNA857686	Mycobacterium chimaera
21-00464568	314	6421448	57980	39	SAMN30861709	PRJNA857686	Mycobacterium avium
21-00465636	137	5559038	226698	8	SAMN30861708	PRJNA857686	Klebsiella pneumoniae
21-00466411	266	5760104	101267	17	SAMN30861707	PRJNA857686	Mycobacterium avium
21-00466423	171	5626989	175949	13	SAMN30861706	PRJNA857686	Mycobacterium avium
21-00468068	2863	5781202	16792	85	SAMN30861705	PRJNA857686	Mycobacterium tuberculosis
21-00469114	71	4931914	567570	4	SAMN30861704	PRJNA857686	Escherichia coli
21-00469876	127	4735876	215466	8	SAMN23493072	PRJNA230403	Salmonella
21-00469877	58	4686382	537136	4	SAMN23309301	PRJNA230403	Salmonella enterica
21-00470136	170	2128259	54509	12	SAMN30861703	PRJNA857686	Neisseria meningitidis
21-00472045	97	5717571	223332	10	SAMN30861702	PRJNA857686	Mycobacterium intracellulare
21-00472923	31	2999923	544893	2	SAMN23284712	PRJNA212117	Listeria monocytogenes
21-00472960	48	4678606	410582	3	SAMN23309302	PRJNA230403	Salmonella enterica
21-00472961	84	4763904	426193	4	SAMN23493071	PRJNA230403	Salmonella enterica
21-00473675	415	5475166	160663	10	SAMN23299035	PRJNA218110	Escherichia coli
21-00474597	169	5772812	142692	13	SAMN30861701	PRJNA857686	Klebsiella pneumoniae
21-00474687	47	4743740	410582	3	SAMN23309303	PRJNA230403	Salmonella enterica
21-00475198	930	5391509	25365	64	SAMN30861700	PRJNA857686	Mycobacterium avium
21-00475200	115	6005173	222926	10	SAMN30861699	PRJNA857686	Mycobacterium avium
21-00475204	17	4888128	1042297	2	SAMN30861698	PRJNA857686	Mycobacteroides abscessus
21-00476192	101	5490031	323505	6	SAMN30861696	PRJNA857686	Klebsiella pneumoniae
21-00476670	2190	4790818	25297	53	SAMN30861695	PRJNA857686	Mycobacterium tuberculosis
21-00476811	81	4910949	381889	5	SAMN30861694	PRJNA857686	Enterobacter cloacae
21-00476814	54	4878318	417948	5	SAMN30861693	PRJNA857686	Enterobacter cloacae
21-00477330	1443	5353511	13942	104	SAMN30861692	PRJNA857686	Mycobacterium avium
21-00477341	935	4575919	26494	56	SAMN30861691	PRJNA857686	Mycobacterium tuberculosis
21-00477940	40	4739025	481574	3	SAMN23493070	PRJNA230403	Salmonella enterica
21-00477941	106	4793891	489115	4	SAMN23493069	PRJNA230403	Salmonella enterica
21-00478397	70	4904862	416785	4	SAMN30861690	PRJNA857686	Salmonella enterica
21-00478587	59	4546497	234270	5	SAMN30861689	PRJNA857686	Salmonella enterica
21-00479903	22	1613878	181405	3	SAMN23705589	PRJNA239251	Campylobacter jejuni
21-00480757	70	4928107	246565	6	SAMN30861688	PRJNA857686	Escherichia coli
21-00482604	75	4767153	229173	8	SAMN25159310	PRJNA230403	Salmonella enterica
21-00482933	419	5447182	222018	8	SAMN25159682	PRJNA218110	Escherichia coli
21-00483411	98	4791245	443438	5	SAMN30861687	PRJNA857686	Salmonella enterica
21-00484301	35	1610137	145998	5	SAMN30861686	PRJNA857686	Campylobacter jejuni
21-00484969	228	5810725	161621	13	SAMN30861685	PRJNA857686	Mycobacterium avium
21-00487232	59	4546497	234270	5	SAMN24838680	PRJNA230403	Salmonella enterica
21-00487531	79	4642212	355503	5	SAMN25601343	PRJNA230403	Salmonella
21-00488171	94	4596742	108984	13	SAMN25159309	PRJNA230403	Salmonella enterica
21-00488642	129	4410467	124877	12	SAMN30861684	PRJNA857686	Mycobacterium tuberculosis
21-00490089	40	5148491	532745	4	SAMN30861683	PRJNA857686	Mycobacteroides abscessus
21-00490090	108	5076419	282605	7	SAMN30861682	PRJNA857686	Mycobacterium avium
21-00491399	268	5308719	93032	18	SAMN30861681	PRJNA857686	Mycobacterium avium
22-00002559	158	5065039	200468	7	SAMN30861680	PRJNA857686	Enterobacter asburiae
22-00010858	153	5400648	149269	11	SAMN30861679	PRJNA857686	Klebsiella pneumoniae
22-00020994	65	1608553	146467	5			Campylobacter
22-00021095	90	5489317	313936	7	SAMN30861678	PRJNA857686	Klebsiella pneumoniae
22-00021096	75	5262686	305584	5	SAMN30861677	PRJNA857686	Klebsiella pneumoniae
22-00029642	32	4790852	576877	3	SAMN30861676	PRJNA857686	Citrobacter koseri
22-00032938	748	4690852	30335	45	SAMN25869675	PRJNA218110	Shigella flexneri
22-00032975	118	5319968	186543	10	SAMN30861675	PRJNA857686	Klebsiella pneumoniae
22-00034380	108	4751706	237625	7	SAMN25870386	PRJNA230403	Salmonella enterica
22-00034782	346	5752647	95519	19	SAMN30861674	PRJNA857686	Mycobacterium avium
22-00034821	586	5533898	103394	19	SAMN25869408	PRJNA218110	Escherichia coli
22-00035644	31	1739619	179663	4	SAMN26419346	PRJNA239251	Campylobacter jejuni
22-00035645	46	4865924	247465	7	SAMN30861673	PRJNA857686	Yersinia enterocolitica
22-00036754	239	5361922	107264	18	SAMN30861672	PRJNA857686	Mycobacterium avium
22-00040286	1016	5265607	24142	70	SAMN30861671	PRJNA857686	Mycobacterium avium
22-00041256	1750	4687679	21205	61	SAMN30861670	PRJNA857686	Mycobacterium tuberculosis
22-00041481	116	4030628	162159	10	SAMN30861669	PRJNA857686	Acinetobacter baumannii
22-00041482	144	4009870	82901	16	SAMN30861668	PRJNA857686	Acinetobacter baumannii
22-00041483	113	4031571	157745	11	SAMN30861667	PRJNA857686	Acinetobacter baumannii
22-00041484	110	3932340	168248	9	SAMN30861666	PRJNA857686	Acinetobacter baumannii
22-00041487	145	6663218	320882	6	SAMN30861665	PRJNA857686	Pseudomonas aeruginosa
22-00041488	108	6442863	326102	5	SAMN30861664	PRJNA857686	Pseudomonas aeruginosa
22-00041489	86	6401876	305345	6	SAMN30861663	PRJNA857686	Pseudomonas aeruginosa
22-00041490	102	6762734	367931	7	SAMN30861662	PRJNA857686	Pseudomonas aeruginosa
22-00041491	101	6885767	399567	7	SAMN30861661	PRJNA857686	Pseudomonas aeruginosa
22-00041515	30	1712109	154662	4	SAMN26419345	PRJNA239251	Campylobacter jejuni
22-00041518	245	6870161	251825	10	SAMN30861660	PRJNA857686	Pseudomonas aeruginosa
22-00041519	17	1692042	219256	4	SAMN26419344	PRJNA239251	Campylobacter jejuni
22-00042834	35	1670552	190155	3	SAMN26419343	PRJNA239251	Campylobacter jejuni
22-00042835	38	1678002	221077	3	SAMN30861659	PRJNA857686	Campylobacter jejuni
22-00043155	43	4662623	390895	5	SAMN30861658	PRJNA857686	Yersinia enterocolitica
22-00043156	38	4699364	410540	4	SAMN26542645	PRJNA230403	Salmonella enterica
22-00043234	107	4054988	153797	10	SAMN30861657	PRJNA857686	Acinetobacter baumannii
22-00043235	93	3925107	168208	9	SAMN30861656	PRJNA857686	Acinetobacter baumannii
22-00043236	100	3955462	162121	10	SAMN30861655	PRJNA857686	Acinetobacter baumannii
22-00043238	69	5651177	281317	7	SAMN30861654	PRJNA857686	Klebsiella pneumoniae
22-00043239	111	6712724	239291	9	SAMN30965602	PRJNA857686	Pseudomonas aeruginosa
22-00043240	95	6442898	250489	8	SAMN30861653	PRJNA857686	Pseudomonas aeruginosa
22-00043389	74	6311118	591707	4	SAMN30965601	PRJNA857686	Pseudomonas aeruginosa
22-00043515	107	6366491	411148	6	SAMN30965600	PRJNA857686	Pseudomonas aeruginosa
22-00043554	129	6013305	201207	11	SAMN30861652	PRJNA857686	Mycobacterium avium
22-00043556	67	6356238	461597	6	SAMN30965599	PRJNA857686	Pseudomonas aeruginosa
22-00043557	114	6969433	225900	12	SAMN30861651	PRJNA857686	Pseudomonas aeruginosa
22-00043558	111	6814841	242662	9	SAMN30965598	PRJNA857686	Pseudomonas aeruginosa
22-00043559	45	3888486	342907	5	SAMN30861650	PRJNA857686	Acinetobacter baumannii
22-00043560	56	3893275	446059	4	SAMN30861649	PRJNA857686	Acinetobacter baumannii
22-00043564	1517	4635723	31815	45	SAMN30861648	PRJNA857686	Mycobacterium tuberculosis
22-00043565	644	4424064	32746	43	SAMN30861647	PRJNA857686	Mycobacterium tuberculosis
22-00043566	214	4385499	64950	22	SAMN30861646	PRJNA857686	Mycobacterium tuberculosis
22-00043567	1946	4734827	23505	58	SAMN30861645	PRJNA857686	Mycobacterium tuberculosis
22-00043568	285	4412147	65953	22	SAMN30861644	PRJNA857686	Mycobacterium tuberculosis
22-00043569	162	6417994	262998	10	SAMN30965597	PRJNA857686	Pseudomonas aeruginosa
22-00043902	186	5457133	87457	18	SAMN30965596	PRJNA857686	Mycobacterium avium
22-00044244	118	5086613	214148	8	SAMN26542644	PRJNA230403	Salmonella enterica
22-00044595	174	2974729	59046	14	SAMN26677311	PRJNA212117	Listeria monocytogenes
22-00044713	54	3113499	126336	8	SAMN30965595	PRJNA857686	Actinomyces spp
22-00044845	77	4883904	512171	4	SAMN26898502	PRJNA230403	Salmonella enterica
22-00044852	515	5566879	144599	13	SAMN27480511	PRJNA218110	Escherichia coli
22-00045058	168	6646864	197052	14	SAMN30965594	PRJNA857686	Mycobacterium avium
22-00045119	113	3861017	162517	9	SAMN30965593	PRJNA857686	Acinetobacter baumannii
22-00045122	106	3918945	168248	9	SAMN30965592	PRJNA857686	Acinetobacter baumannii
22-00045123	110	3995831	160251	10	SAMN30965591	PRJNA857686	Acinetobacter baumannii
22-00045124	113	3934428	168248	9	SAMN30965590	PRJNA857686	Acinetobacter baumannii
22-00046139	53	1706535	175588	4	SAMN26898013	PRJNA239251	Campylobacter jejuni
22-00046709	24	1688970	154230	4	SAMN26898012	PRJNA239251	Campylobacter jejuni
22-00046725	106	3922337	114362	12	SAMN30965589	PRJNA857686	Acinetobacter baumannii
22-00046726	110	3971671	162160	10	SAMN30965588	PRJNA857686	Acinetobacter baumannii
22-00046727	102	4032048	166510	9	SAMN30965587	PRJNA857686	Acinetobacter baumannii
22-00046728	130	4034048	161614	10	SAMN30965586	PRJNA857686	Acinetobacter baumannii
22-00046729	89	3919907	123951	10	SAMN30965585	PRJNA857686	Acinetobacter baumannii
22-00046730	138	3996128	110020	12	SAMN30965584	PRJNA857686	Acinetobacter baumannii
22-00046734	117	6277437	395741	6	SAMN30965583	PRJNA857686	Pseudomonas aeruginosa
22-00046735	115	6892028	368496	7	SAMN30965582	PRJNA857686	Pseudomonas aeruginosa
22-00046736	66	6395460	407835	4	SAMN30965581	PRJNA857686	Pseudomonas aeruginosa
22-00046738	194	6817327	328277	6	SAMN30965580	PRJNA857686	Pseudomonas aeruginosa
22-00046895	62	6331963	799517	3	SAMN30965579	PRJNA857686	Pseudomonas aeruginosa
22-00048560	97	3972125	160586	9	SAMN30965578	PRJNA857686	Acinetobacter baumannii
22-00048561	125	4039674	168248	9	SAMN30965577	PRJNA857686	Acinetobacter baumannii
22-00048563	142	4005678	78457	14	SAMN30965576	PRJNA857686	Acinetobacter baumannii
22-00048564	107	3926570	157614	10	SAMN30965575	PRJNA857686	Acinetobacter baumannii
22-00048565	198	5266480	112655	16	SAMN30965574	PRJNA857686	Citrobacter freundii
22-00048566	144	6262207	209691	12	SAMN30965573	PRJNA857686	Pseudomonas aeruginosa
22-00048567	149	6653595	201650	9	SAMN30965572	PRJNA857686	Pseudomonas aeruginosa
22-00048568	65	6731859	413305	7	SAMN30965571	PRJNA857686	Pseudomonas aeruginosa
22-00048569	98	6363144	408158	6	SAMN30965570	PRJNA857686	Pseudomonas aeruginosa
22-00048570	136	6426374	237551	9	SAMN30965569	PRJNA857686	Pseudomonas aeruginosa
22-00048571	329	7015651	201142	10	SAMN30965568	PRJNA857686	Pseudomonas aeruginosa
22-00048572	112	6928708	411205	7	SAMN30965567	PRJNA857686	Pseudomonas aeruginosa
22-00048573	130	6878835	231700	9	SAMN30965566	PRJNA857686	Pseudomonas aeruginosa
22-00048582	33	1665951	295468	2	SAMN27288252	PRJNA239251	Campylobacter jejuni
22-00048693	55	4978676	401937	5	SAMN27288372	PRJNA230403	Salmonella enterica
22-00048694	26	1706555	155079	4	SAMN27480475	PRJNA239251	Campylobacter jejuni
22-00048943	132	4042584	113688	12	SAMN30965565	PRJNA857686	Acinetobacter baumannii
22-00048944	131	4038457	168248	9	SAMN30965564	PRJNA857686	Acinetobacter baumannii
22-00048945	120	4035708	128110	11	SAMN30965563	PRJNA857686	Acinetobacter baumannii
22-00048946	130	3966790	168248	9	SAMN30965562	PRJNA857686	Acinetobacter baumannii
22-00049493	72	1566379	84600	7	SAMN27547894	PRJNA239251	Campylobacter upsaliensis
22-00049496	108	3861223	140841	10	SAMN30965561	PRJNA857686	Acinetobacter baumannii
22-00049498	122	4035936	128110	11	SAMN30965560	PRJNA857686	Acinetobacter baumannii
22-00049499	169	5726284	186961	6	SAMN30965559	PRJNA857686	Klebsiella pneumoniae
22-00049501	80	5476988	266101	7	SAMN30965558	PRJNA857686	Klebsiella pneumoniae
22-00049503	79	6794340	265391	8	SAMN30965557	PRJNA857686	Pseudomonas aeruginosa
22-00049505	168	6848786	315309	8	SAMN30965556	PRJNA857686	Pseudomonas aeruginosa
22-00049506	81	4910208	308775	5	SAMN27597623	PRJNA230403	Salmonella enterica
22-00049763	173	3805627	50591	24	SAMN30965555	PRJNA857686	Acinetobacter baumannii
22-00049858	93	3938236	132742	9	SAMN30965554	PRJNA857686	Acinetobacter baumannii
22-00049859	106	4043883	168248	9	SAMN30965553	PRJNA857686	Acinetobacter baumannii
22-00049862	121	6554200	275504	8	SAMN30965552	PRJNA857686	Pseudomonas aeruginosa
22-00049863	149	7076652	286941	9	SAMN30965551	PRJNA857686	Pseudomonas aeruginosa
22-00050224	76	6522822	830080	3	SAMN30965550	PRJNA857686	Pseudomonas aeruginosa
230865-H	180	5720273	167202	12	SAMN30965549	PRJNA857686	Klebsiella pneumoniae
249820-H	139	5552917	323504	5	SAMN30965548	PRJNA857686	Klebsiella pneumoniae
249824-H	124	6347603	357877	7	SAMN30965547	PRJNA857686	Klebsiella oxytoca
249825-H	96	5492184	304141	6	SAMN30965546	PRJNA857686	Klebsiella pneumoniae
249833-H	160	5635171	200058	10	SAMN30965545	PRJNA857686	Klebsiella pneumoniae
249838-H	117	5494301	329587	6	SAMN30965544	PRJNA857686	Klebsiella pneumoniae
249842-2	190	5686394	230977	9	SAMN30965543	PRJNA857686	Klebsiella pneumoniae
249842-H2	176	5686806	272899	8			Klebsiella pneumoniae
249842-H	167	5678169	158640	12	SAMN30965542	PRJNA857686	Klebsiella pneumoniae
249844-H	121	5490854	294358	7	SAMN30965541	PRJNA857686	Klebsiella pneumoniae
249847-H	115	5498177	366508	5	SAMN30965540	PRJNA857686	Klebsiella pneumoniae
C6472DDCS	82	4862862	190708	8			Salmonella enterica
C6472KL	74	4881514	439663	5			Salmonella enterica
CapA	104	4387926	123225	14			Mycobacterium tuberculosis
CapB	103	4382734	109344	14			Mycobacterium tuberculosis
CapC	101	4298805	184477	9			Mycobacterium tuberculosis
CapD	99	4391011	136261	12			Mycobacterium tuberculosis
CDC03-98CL	316	5355437	146616	9			Escherichia coli
CDC03-98sm	301	5363973	202185	8			Escherichia coli
D5480DS	83	1641089	65057	10			Campylobacter jejuni
D5480KL	31	1651710	151378	5			Campylobacter jejuni
ECP19-198ag	368	5426270	113897	15			Escherichia coli
ECP19-2498ag	429	5522584	89067	23			Escherichia coli
ECP19-598ag	368	5549145	148372	11			Escherichia coli
ECP19-798ag	314	5423502	181634	10			Escherichia coli
EP21-3018AG	552	5664847	114161	19			Escherichia coli
EP21-5149AG	451	5499641	132268	14			Escherichia coli
EP21-6898AG	445	5418259	105482	14			Escherichia coli
F5828KL	72	5080494	483265	5			Vibrio parahaemolyticus
H8394DDCS	34	2872539	285646	4			Listeria monocytogenes
H8394KL	21	2880584	417224	2			Listeria monocytogenes
K3430DDCS	72	5055413	457243	5			Vibrio parahaemolyticus
PNUSAE014301	423	5264968	123000	14	SAMN09474321	PRJNA218110	Escherichia coli
PNUSAE014303	519	5558815	127190	15	SAMN09474319	PRJNA218110	Escherichia coli
PNUSAE014304	452	5504642	114262	17	SAMN09474316	PRJNA218110	Escherichia coli
PNUSAE014305	104	5116797	180398	10	SAMN09474314	PRJNA218110	Escherichia coli
PNUSAE014306	495	5664482	122989	16	SAMN09474312	PRJNA218110	Escherichia coli
PNUSAE014309	212	4983031	120304	15	SAMN09474341	PRJNA218110	Escherichia coli
PNUSAE014310	303	5590576	151764	13	SAMN09474340	PRJNA218110	Escherichia coli
PNUSAE014311	207	5369130	162441	12	SAMN09474337	PRJNA218110	Escherichia coli
PNUSAE014312a	93	4977160	228353	7			Escherichia coli
PNUSAE014312b	219	4833618	63527	25			Escherichia coli
PNUSAE014312	219	4833618	63527	25			Escherichia coli
PNUSAE014313	512	4694179	34725	41	SAMN09519452	PRJNA218110	Shigella flexneri
PNUSAE014314	411	5299389	122497	13	SAMN09519413	PRJNA218110	Escherichia coli
PNUSAE014315	586	5773571	85298	22	SAMN09519412	PRJNA218110	Escherichia coli
PNUSAE014834	492	5578934	111653	17	SAMN09474335	PRJNA218110	Escherichia coli
PNUSAE014988	448	4617486	32845	44	SAMN09464706	PRJNA218110	Shigella sonnei
PNUSAE014989	146	5068453	177658	10	SAMN09474332	PRJNA218110	Escherichia coli
PNUSAE015218	321	5376926	184413	9	SAMN09519410	PRJNA218110	Escherichia coli
PNUSAE015219	529	5461582	83616	20	SAMN09519405	PRJNA218110	Escherichia coli
PNUSAE016746	309	5246916	158802	12	SAMN09831259	PRJNA218110	Escherichia coli
PNUSAE016747	351	5496276	189898	9	SAMN09831258	PRJNA218110	Escherichia coli
PNUSAE017295	524	4847453	27363	52	SAMN09878963	PRJNA218110	Shigella sonnei
PNUSAE017382	336	5082678	108887	15	SAMN10055906	PRJNA218110	Escherichia coli
PNUSAE017707	379	5488581	188562	9	SAMN10055905	PRJNA218110	Escherichia coli
PNUSAE018084c	353	5236995	114661	12	SAMN10700188	PRJNA218110	Escherichia coli
PNUSAE018085	500	4591695	28966	50	SAMN10112347	PRJNA218110	Shigella sonnei
PNUSAE018345	377	5132870	104836	15	SAMN12047488	PRJNA218110	Escherichia coli
PNUSAE018491	514	4635864	34715	37	SAMN10112330	PRJNA218110	Shigella flexneri
PNUSAE018492	472	4657619	31287	47	SAMN10112346	PRJNA218110	Shigella sonnei
PNUSAE018493	358	5439471	135939	14	SAMN10112251	PRJNA218110	Escherichia coli
PNUSAE019069	549	4556535	35046	41	SAMN10182651	PRJNA218110	Shigella flexneri
PNUSAE019284	475	4726568	29804	47	SAMN10253037	PRJNA218110	Shigella sonnei
PNUSAE019649	508	4773810	30412	48	SAMN12047523	PRJNA218110	Shigella sonnei
PNUSAE019936	386	5496169	188562	10	SAMN10432036	PRJNA218110	Escherichia coli
PNUSAE020317	540	4785004	26410	54	SAMN10479358	PRJNA218110	Shigella sonnei
PNUSAE020881	132	5401089	163164	11	SAMN10619124	PRJNA218110	Escherichia coli
PNUSAE020882	539	4632174	35275	42	SAMN10619223	PRJNA218110	Shigella flexneri
PNUSAE020883	441	4457016	33924	41	SAMN10619240	PRJNA218110	Shigella flexneri
PNUSAE020884	433	4447505	33799	39	SAMN10619236	PRJNA218110	Shigella flexneri
PNUSAE020885	517	4641473	25752	53	SAMN10619208	PRJNA218110	Shigella sonnei
PNUSAE021117	485	5439758	126866	17	SAMN10700160	PRJNA218110	Escherichia coli
PNUSAE022721	549	4671143	34724	41	SAMN11244950	PRJNA218110	Shigella flexneri
PNUSAE022881	93	5023155	294637	6	SAMN11536968	PRJNA218110	Escherichia coli
PNUSAE022920	477	4604458	32891	43	SAMN11339520	PRJNA218110	Shigella flexneri
PNUSAE023215	529	4526438	32387	43	SAMN11339521	PRJNA218110	Shigella flexneri
PNUSAE023318	610	4838218	25389	56	SAMN11536972	PRJNA218110	Shigella sonnei
PNUSAE023563	531	4532449	34539	40	SAMN11536987	PRJNA218110	Shigella flexneri
PNUSAE023564	541	4535787	33521	43	SAMN11536991	PRJNA218110	Shigella flexneri
PNUSAE023565	548	4757193	25905	54	SAMN11536970	PRJNA218110	Shigella sonnei
PNUSAE023566	508	4668752	25905	52	SAMN11536990	PRJNA218110	Shigella sonnei
PNUSAE023723	489	4639943	27654	53	SAMN11536969	PRJNA218110	Shigella sonnei
TB-Control	116	4376121	125427	13			Mycobacterium tuberculosis
