# Supplementary material for: GAMBIT (Genomic Approximation Method for Bacterial Identification and Tracking): A methodology to rapidly leverage whole genome sequencing of bacterial isolates for clinical identification
Source: PLoS One. 2023 Feb 16;18(2):e0277575. doi: 10.1371/journal.pone.0277575 (PMC9934365; doi:10.1371/journal.pone.0277575)
Supplement: S6 Table — “Threshold” is the distance threshold used for classification. In all cases the threshold is less than “min inter”, the “overlap” column indicates cases in which this value was less than or equal to “max intra” (these terms are described in the section titled “Establishing confidence thresholds for classification”). Taxa with a blank NCBI ID and/or a rank of “none” were manually added or restructured as part of the curation process. Taxa with a threshold of zero are used for reporting results only, classification is performed using their children. (XLSX) [file pone.0277575.s008.xlsx]

## Sheet: Sheet1
database id	name	rank	ncbi id	threshold	Max Intra	Min Inter	Min Inter taxon id	Min Inter taxon name	has overlap
726	[Clostridium] innocuum	species	1522	0.51275	0.51275	0.983047	965	Faecalitalea cylindroides	FALSE
1344	[Clostridium] symbiosum	species	1512	0.375235	0.375235	0.985322	1073	Hungatella hathewayi	FALSE
452	[Eubacterium] siraeum	species	39492	0.016888	0.016888	0.995289	1447	Enterococcus cecorum	FALSE
1528	[Propionibacterium] humerusii	species	1050843	0.0193495	0.0193495	0.908862	1527	Cutibacterium acnes	FALSE
1734	[Ruminococcus] gnavus	species	33038	0.648998	0.648998	0.980491	1148	Dorea formicigenerans	FALSE
1735	[Ruminococcus] lactaris	species	46228	0.361499	0.361499	0.971859	1148	Dorea formicigenerans	FALSE
101	Acetobacter	genus	434	0.927538	0.99457	0.976356	754	Gluconobacter albidus	TRUE
743	Acetobacter aceti	species	435	0.0335682	0.0335682	0.976356	754	Gluconobacter albidus	FALSE
747	Acetobacter cerevisiae	species	178900	0.585705	0.585705	0.928577	745	Acetobacter orleanensis	FALSE
745	Acetobacter orleanensis	species	104099	0.0021777	0.0021777	0.928577	747	Acetobacter cerevisiae	FALSE
744	Acetobacter pasteurianus	species	438	0.56733	0.56733	0.831433	742	Acetobacter pomorum	FALSE
742	Acetobacter pomorum	species	65959	0.15283	0.15283	0.831433	744	Acetobacter pasteurianus	FALSE
746	Acetobacter tropicalis	species	104102	0.540658	0.540658	0.960095	747	Acetobacter cerevisiae	FALSE
50	Achromobacter	genus	222	0.897888	0.931504	0.945145	823	Bordetella bronchiseptica	FALSE
591	Achromobacter piechaudii	species	72556	0.38201	0.38201	0.925325	590	Achromobacter xylosoxidans	FALSE
590	Achromobacter xylosoxidans	species	85698	0.443962	0.443962	0.925325	591	Achromobacter piechaudii	FALSE
222	Acidaminococcus	genus	904	0.145309	0.145309	0.993798	1145	Megasphaera elsdenii	FALSE
1143	Acidaminococcus intestini	species	187327	0.145309	0.145309	0.993798	1145	Megasphaera elsdenii	FALSE
128	Acidiphilium	genus	522	0.0121147	0.0121147	0.982655	981	Mesorhizobium plurifarium	FALSE
832	Acidiphilium multivorum	species	62140	0.0121147	0.0121147	0.982655	981	Mesorhizobium plurifarium	FALSE
352	Acidipropionibacterium	genus	1912215	0.391619	0.391619	0.979542	1525	Cutibacterium avidum	FALSE
1524	Acidipropionibacterium acidipropionici	species	1748	0.391619	0.391619	0.979542	1525	Cutibacterium avidum	FALSE
292	Acidithiobacillus	genus	119977	0.943501	0.994259	0.993159	563	Azospirillum thiophilum	TRUE
1290	Acidithiobacillus caldus	species	33059	0.37058	0.37058	0.98953	1293	Acidithiobacillus ferrivorans	FALSE
1293	Acidithiobacillus ferrivorans	species	160808	0.634504	0.634504	0.946208	1291	Acidithiobacillus ferrooxidans	FALSE
1291	Acidithiobacillus ferrooxidans	species	920	0.232899	0.232899	0.946208	1293	Acidithiobacillus ferrivorans	FALSE
1292	Acidithiobacillus thiooxidans	species	930	0.570921	0.570921	0.979753	1291	Acidithiobacillus ferrooxidans	FALSE
156	Acidovorax	genus	12916	0.918474	0.97618	0.966814	728	Alicycliphilus denitrificans	TRUE
892	Acidovorax avenae	species	80867	0.498023	0.498023	0.779899	893	Acidovorax citrulli	FALSE
893	Acidovorax citrulli	species	80869	0.253764	0.253764	0.779899	892	Acidovorax avenae	FALSE
891	Acidovorax radicis	species	758826	0.000525624	0.000525624	0.974413	728	Alicycliphilus denitrificans	FALSE
111	Acinetobacter	genus	469	0.917154	0.991811	0.965426	1075	Mycobacteroides abscessus	TRUE
773	Acinetobacter baumannii	species	470	0.616393	0.616393	0.780988	794	Acinetobacter pittii	FALSE
788	Acinetobacter baylyi	species	202950	0.0480847	0.0480847	0.94759	786	Acinetobacter soli	FALSE
775	Acinetobacter beijerinckii	species	262668	0.544722	0.544722	0.922315	796	Acinetobacter junii	FALSE
770	Acinetobacter bereziniae	species	106648	0.468625	0.468625	0.93845	771	Acinetobacter guillouiae	FALSE
789	Acinetobacter bouvetii	species	202951	0.00221822	0.00221822	0.973242	795	Acinetobacter johnsonii	FALSE
781	Acinetobacter brisouii	species	396323	0.00516055	0.00516055	0.982405	791	Acinetobacter tandoii	FALSE
774	Acinetobacter calcoaceticus	species	471	0.588746	0.588746	0.794378	776	Acinetobacter oleivorans	FALSE
790	Acinetobacter gerneri	species	202952	0.00876424	0.00876424	0.976553	791	Acinetobacter tandoii	FALSE
771	Acinetobacter guillouiae	species	106649	0.57569	0.57569	0.93845	770	Acinetobacter bereziniae	FALSE
784	Acinetobacter gyllenbergii	species	134534	0.306864	0.306864	0.948921	775	Acinetobacter beijerinckii	FALSE
787	Acinetobacter haemolyticus	species	29430	0.492156	0.492156	0.939019	796	Acinetobacter junii	FALSE
782	Acinetobacter indicus	species	756892	0.578734	0.578734	0.958543	785	Acinetobacter lwoffii	FALSE
795	Acinetobacter johnsonii	species	40214	0.652524	0.652524	0.947209	794	Acinetobacter pittii	FALSE
796	Acinetobacter junii	species	40215	0.537537	0.537537	0.922315	775	Acinetobacter beijerinckii	FALSE
785	Acinetobacter lwoffii	species	28090	0.618818	0.618818	0.938911	779	Acinetobacter schindleri	FALSE
772	Acinetobacter nosocomialis	species	106654	0.480052	0.480052	0.782146	773	Acinetobacter baumannii	FALSE
776	Acinetobacter oleivorans	species	1148157	0.000569866	0.000569865	0.794378	774	Acinetobacter calcoaceticus	FALSE
783	Acinetobacter parvus	species	134533	0.550527	0.550527	0.937838	796	Acinetobacter junii	FALSE
794	Acinetobacter pittii	species	48296	0.638806	0.638806	0.780988	773	Acinetobacter baumannii	FALSE
797	Acinetobacter radioresistens	species	40216	0.436038	0.436038	0.970203	785	Acinetobacter lwoffii	FALSE
777	Acinetobacter rudis	species	632955	0.00418459	0.00418459	0.986418	790	Acinetobacter gerneri	FALSE
779	Acinetobacter schindleri	species	108981	0.537602	0.537602	0.938911	785	Acinetobacter lwoffii	FALSE
786	Acinetobacter soli	species	487316	0.395195	0.395195	0.94759	788	Acinetobacter baylyi	FALSE
791	Acinetobacter tandoii	species	202954	0.0140271	0.0140271	0.969899	795	Acinetobacter johnsonii	FALSE
792	Acinetobacter tjernbergiae	species	202955	0.00529872	0.00529871	0.937219	775	Acinetobacter beijerinckii	FALSE
793	Acinetobacter towneri	species	202956	0.00801702	0.00801702	0.962183	782	Acinetobacter indicus	FALSE
778	Acinetobacter ursingii	species	108980	0.556037	0.556037	0.951903	795	Acinetobacter johnsonii	FALSE
780	Acinetobacter venetianus	species	52133	0.617944	0.617945	0.939469	796	Acinetobacter junii	FALSE
443	Actinoalloteichus	genus	65496	0.146588	0.146588	0.974578	1747	Amycolatopsis vancoresmycina	FALSE
1846	Actinoalloteichus cyanogriseus	species	65497	0.146588	0.146588	0.974578	1747	Amycolatopsis vancoresmycina	FALSE
179	Actinobacillus	genus	713	0.892129	0.892129	0.977153	577	Mannheimia varigena	FALSE
985	Actinobacillus pleuropneumoniae	species	715	0.367764	0.367764	0.872865	986	Actinobacillus suis	FALSE
986	Actinobacillus suis	species	716	0.0788164	0.0788164	0.872865	985	Actinobacillus pleuropneumoniae	FALSE
266	Actinobaculum	genus	76833	0.0211346	0.0211346	0.984073	1231	Winkia neuii	FALSE
1241	Actinobaculum massiliense	species	202789	0.0211346	0.0211346	0.984073	1231	Winkia neuii	FALSE
392	Actinomyces	genus	1654	0.932069	0.994288	0.981125	1715	Propionibacterium acidifaciens	TRUE
1635	Actinomyces graevenitzii	species	55565	0.601804	0.601804	0.990262	1634	Actinomyces urogenitalis	FALSE
1633	Actinomyces johnsonii	species	544581	0.473689	0.473689	0.886662	1632	Actinomyces oris	FALSE
1631	Actinomyces massiliensis	species	461393	0.302984	0.302984	0.964337	1633	Actinomyces johnsonii	FALSE
1632	Actinomyces oris	species	544580	0.440453	0.440453	0.886662	1633	Actinomyces johnsonii	FALSE
1634	Actinomyces urogenitalis	species	103621	0.210312	0.210312	0.963819	1632	Actinomyces oris	FALSE
105	Actinotignum	genus	1653174	0.0039914	0.0039914	0.992296	1241	Actinobaculum massiliense	FALSE
751	Actinotignum schaalii	species	59505	0.0039914	0.0039914	0.992296	1241	Actinobaculum massiliense	FALSE
336	Aerococcus	genus	1375	0.937452	0.997433	0.986792	1583	Lactobacillus iners	TRUE
1468	Aerococcus christensenii	species	87541	0.301871	0.301871	0.986792	1583	Lactobacillus iners	FALSE
1465	Aerococcus urinae	species	1376	0.000401606	0.000401606	0.993898	1468	Aerococcus christensenii	FALSE
1467	Aerococcus urinaeequi	species	51665	0.29876	0.29876	0.731406	1466	Aerococcus viridans	FALSE
1466	Aerococcus viridans	species	1377	0.00930233	0.00930233	0.731406	1467	Aerococcus urinaeequi	FALSE
160	Aeromonas	genus	642	0.928426	0.973201	0.97729	937	Vibrio cholerae	FALSE
920	Aeromonas allosaccharophila	species	656	0.627096	0.627096	0.726818	919	Aeromonas veronii	FALSE
915	Aeromonas caviae	species	648	0.482549	0.482549	0.841368	921	Aeromonas taiwanensis	FALSE
924	Aeromonas dhakensis	species	196024	0.0041841	0.0041841	0.74039	913	Aeromonas hydrophila	FALSE
922	Aeromonas diversa	species	502790	0.0123441	0.0123441	0.841713	918	Aeromonas schubertii	FALSE
923	Aeromonas enteropelogenes	species	29489	0.474369	0.474369	0.899779	924	Aeromonas dhakensis	FALSE
913	Aeromonas hydrophila	species	644	0.589419	0.589419	0.74039	924	Aeromonas dhakensis	FALSE
916	Aeromonas jandaei	species	650	0.541122	0.541122	0.837794	919	Aeromonas veronii	FALSE
917	Aeromonas media	species	651	0.489129	0.489129	0.86236	915	Aeromonas caviae	FALSE
914	Aeromonas salmonicida	species	645	0.564929	0.564929	0.896534	913	Aeromonas hydrophila	FALSE
918	Aeromonas schubertii	species	652	0.332469	0.332469	0.841713	922	Aeromonas diversa	FALSE
921	Aeromonas taiwanensis	species	633417	0.0140717	0.0140717	0.841368	915	Aeromonas caviae	FALSE
919	Aeromonas veronii	species	654	0.603052	0.603052	0.726818	920	Aeromonas allosaccharophila	FALSE
288	Aggregatibacter	genus	416916	0.922196	0.966402	0.970732	989	Haemophilus parainfluenzae	FALSE
1285	Aggregatibacter actinomycetemcomitans	species	714	0.778131	0.778131	0.95437	1286	Aggregatibacter aphrophilus	FALSE
1286	Aggregatibacter aphrophilus	species	732	0.582168	0.582168	0.95437	1285	Aggregatibacter actinomycetemcomitans	FALSE
243	Agrilactobacillus	genus	2767875	0.0104731	0.0104731	0.992857	1226	Lactobacillus parabuchneri	FALSE
1179	Agrilactobacillus composti	species	398555	0.0104731	0.0104731	0.992857	1226	Lactobacillus parabuchneri	FALSE
81	Agrobacterium	genus	357	0.921228	0.927098	0.969713	722	Rhizobium etli	FALSE
709	Agrobacterium tumefaciens	species	358	0.921228	0.927098	0.969713	722	Rhizobium etli	FALSE
70	Akkermansia	genus	239934	0.252421	0.252421	0.994471	1847	Nocardiopsis dassonvillei	FALSE
673	Akkermansia muciniphila	species	239935	0.252421	0.252421	0.994471	1847	Nocardiopsis dassonvillei	FALSE
123	Alcaligenes	genus	507	0.909021	0.909021	0.987152	628	Pseudomonas aeruginosa	FALSE
820	Alcaligenes faecalis	species	511	0.909021	0.909021	0.987152	628	Pseudomonas aeruginosa	FALSE
405	Algibacter	genus	261827	0.364377	0.364377	0.989696	973	Jejuia pallidilutea	FALSE
1711	Algibacter lectus	species	221126	0.364377	0.364377	0.989696	973	Jejuia pallidilutea	FALSE
92	Alicycliphilus	genus	201096	0.431416	0.431416	0.966814	892	Acidovorax avenae	FALSE
728	Alicycliphilus denitrificans	species	179636	0.431416	0.431416	0.966814	892	Acidovorax avenae	FALSE
404	Aliivibrio	genus	511678	0.941012	0.958465	0.990539	962	Vibrio cyclitrophicus	FALSE
1709	Aliivibrio fischeri	species	668	0.647153	0.647153	0.95502	1710	Aliivibrio wodanis	FALSE
1710	Aliivibrio wodanis	species	80852	0.318284	0.318284	0.95502	1709	Aliivibrio fischeri	FALSE
138	Alkalihalobacillus	genus	2675234	0.944253	0.996392	0.993951	1895	Bacillus pumilus subgroup 1	TRUE
850	Alkalihalobacillus clausii	species	79880	0.204331	0.204331	0.993951	1895	Bacillus pumilus subgroup 1	FALSE
849	Alkalihalobacillus trypoxylicola	species	519424	0.00382194	0.00382194	0.994497	1487	Bacillus thuringiensis	FALSE
181	Altererythrobacter	genus	361177	0.000482975	0.000482975	0.988193	1791	Sphingopyxis terrae	FALSE
992	Altererythrobacter marensis	species	543877	0.000482975	0.000482975	0.988193	1791	Sphingopyxis terrae	FALSE
52	Alteromonas	genus	226	0.93732	0.989723	0.986653	937	Vibrio cholerae	TRUE
593	Alteromonas australica	species	589873	0.331313	0.331313	0.975583	594	Alteromonas mediterranea	FALSE
595	Alteromonas macleodii	species	28108	0.645458	0.645458	0.919129	594	Alteromonas mediterranea	FALSE
594	Alteromonas mediterranea	species	314275	0.451165	0.451165	0.919129	595	Alteromonas macleodii	FALSE
596	Alteromonas stellipolaris	species	233316	0.285532	0.285532	0.98731	593	Alteromonas australica	FALSE
418	Amycolatopsis	genus	1813	0.917817	0.966993	0.966123	1255	Lentzea aerocolonigenes	TRUE
1745	Amycolatopsis mediterranei	species	33910	0.0327495	0.0327495	0.822008	1747	Amycolatopsis vancoresmycina	FALSE
1746	Amycolatopsis methanolica	species	1814	0.000129618	0.000129618	0.960986	1747	Amycolatopsis vancoresmycina	FALSE
1748	Amycolatopsis regifaucium	species	546365	0.00145786	0.00145786	0.951613	1745	Amycolatopsis mediterranei	FALSE
1747	Amycolatopsis vancoresmycina	species	208444	0.0695607	0.0695607	0.822008	1745	Amycolatopsis mediterranei	FALSE
440	Anaerococcus	genus	165779	0.917529	0.991993	0.96582	811	Peptoniphilus lacrimalis	TRUE
1840	Anaerococcus hydrogenalis	species	33029	0.593571	0.593571	0.969906	830	Finegoldia magna	FALSE
1841	Anaerococcus lactolyticus	species	33032	0.495633	0.495633	0.96582	811	Peptoniphilus lacrimalis	FALSE
1842	Anaerococcus tetradius	species	33036	0.404216	0.404216	0.966676	1841	Anaerococcus lactolyticus	FALSE
93	Anaerostipes	genus	207244	0.511527	0.511527	0.984485	1148	Dorea formicigenerans	FALSE
729	Anaerostipes hadrus	species	649756	0.511527	0.511527	0.984485	1148	Dorea formicigenerans	FALSE
188	Anaplasma	genus	768	0.947462	0.998178	0.997329	1151	Ehrlichia ruminantium	TRUE
1007	Anaplasma marginale	species	770	0.341377	0.341377	0.997046	1008	Anaplasma phagocytophilum	FALSE
1008	Anaplasma phagocytophilum	species	948	0.526466	0.526466	0.997046	1007	Anaplasma marginale	FALSE
422	Aneurinibacillus	genus	55079	0.307872	0.307872	0.994851	1484	Bacillus mycoides	FALSE
1764	Aneurinibacillus migulanus	species	47500	0.307872	0.307872	0.994851	1484	Bacillus mycoides	FALSE
183	Anoxybacillus	genus	150247	0.00527263	0.00527263	0.985771	669	Geobacillus kaustophilus	FALSE
994	Anoxybacillus gonensis	species	198467	0.00527263	0.00527263	0.985771	669	Geobacillus kaustophilus	FALSE
289	Aphanizomenon	genus	1175	0.612089	0.612089	0.932949	1327	Dolichospermum circinale	FALSE
1287	Aphanizomenon flos-aquae	species	1176	0.612089	0.612089	0.932949	1327	Dolichospermum circinale	FALSE
244	Apilactobacillus	genus	2767877	0.769301	0.769301	0.994751	678	Limosilactobacillus fermentum	FALSE
375	Arcobacter	genus	28196	0.942394	0.961417	0.991994	1871	Clostridium botulinum subgroup 2	FALSE
1581	Arcobacter butzleri	species	28197	0.612696	0.612696	0.956381	1582	Arcobacter lanthieri	FALSE
1582	Arcobacter lanthieri	species	1355374	0.323705	0.323705	0.956381	1581	Arcobacter butzleri	FALSE
130	Ardenticatena	genus	1382931	0.00447669	0.00447669	0.992424	823	Bordetella bronchiseptica	FALSE
834	Ardenticatena maritima	species	872965	0.00447669	0.00447669	0.992424	823	Bordetella bronchiseptica	FALSE
274	Arenimonas	genus	490567	0.924459	0.981032	0.973114	1680	Pseudoxanthomonas suwonensis	TRUE
1256	Arenimonas composti	species	370776	0.00932763	0.00932763	0.973114	1680	Pseudoxanthomonas suwonensis	FALSE
1257	Arenimonas oryziterrae	species	498055	0.003125	0.003125	0.980987	1256	Arenimonas composti	FALSE
240	Arthrospira	genus	35823	0.144758	0.144758	0.992879	1238	Planktothrix prolifica	FALSE
1173	Arthrospira platensis	species	118562	0.144758	0.144758	0.992879	1238	Planktothrix prolifica	FALSE
277	Asticcacaulis	genus	76890	0.00901037	0.00901037	0.986793	981	Mesorhizobium plurifarium	FALSE
1261	Asticcacaulis benevestitus	species	347481	0.00901037	0.00901037	0.986793	981	Mesorhizobium plurifarium	FALSE
339	Atopobium	genus	1380	0.19304	0.19304	0.991694	1443	Enterococcus faecium	FALSE
1472	Atopobium minutum	species	1381	0.19304	0.19304	0.991694	1443	Enterococcus faecium	FALSE
450	Aurantimonas	genus	182269	0.648333	0.648333	0.973177	967	Aureimonas ureilytica	FALSE
1855	Aurantimonas coralicida	species	182270	0.00281468	0.00281468	0.647876	1856	Aurantimonas manganoxydans	FALSE
1856	Aurantimonas manganoxydans	species	651183	0.00269212	0.00269212	0.647876	1855	Aurantimonas coralicida	FALSE
167	Aureimonas	genus	414371	0.920153	0.920153	0.973177	1856	Aurantimonas manganoxydans	FALSE
967	Aureimonas ureilytica	species	401562	0.920153	0.920153	0.973177	1856	Aurantimonas manganoxydans	FALSE
395	Avibacterium	genus	292486	0.52809	0.52809	0.974586	1834	Gallibacterium anatis	FALSE
1639	Avibacterium paragallinarum	species	728	0.52809	0.52809	0.974586	1834	Gallibacterium anatis	FALSE
43	Azospirillum	genus	191	0.925654	0.953047	0.974372	981	Mesorhizobium plurifarium	FALSE
562	Azospirillum brasilense	species	192	0.685858	0.685858	0.948533	563	Azospirillum thiophilum	FALSE
563	Azospirillum thiophilum	species	528244	0.00160784	0.00160784	0.948533	562	Azospirillum brasilense	FALSE
80	Azotobacter	genus	352	0.21331	0.21331	0.973418	638	Pseudomonas thermotolerans	FALSE
708	Azotobacter vinelandii	species	354	0.21331	0.21331	0.973418	638	Pseudomonas thermotolerans	FALSE
340	Bacillus	genus	1386	0.896016	0.998517	0.943174	1334	Pediococcus pentosaceus	TRUE
1477	Bacillus amyloliquefaciens	species	1390		0.456449	0.347348	1476	Bacillus velezensis	TRUE
1877	Bacillus amyloliquefaciens subgroup 1	none		0.202886	0.202886	0.4188	1878	Bacillus amyloliquefaciens subgroup 2	FALSE
1878	Bacillus amyloliquefaciens subgroup 2	none		0.317015	0.317015	0.347348	1476	Bacillus velezensis	FALSE
1478	Bacillus anthracis	species	1392	0.112911	0.112911	0.644697	1873	Bacillus cereus subgroup 1	FALSE
1494	Bacillus aryabhattai	species	412384	0.384494	0.384494	0.650255	1483	Bacillus megaterium	FALSE
1488	Bacillus atrophaeus	species	1452	0.359068	0.359068	0.960471	1503	Bacillus mojavensis	FALSE
1489	Bacillus azotoformans	species	1454	0.531714	0.531714	0.98839	1460	Lactococcus lactis	FALSE
1490	Bacillus badius	species	1455	0.31644	0.31644	0.993197	1873	Bacillus cereus subgroup 1	FALSE
1479	Bacillus cereus	species	1396		0.902063	0.568251	1487	Bacillus thuringiensis	TRUE
1873	Bacillus cereus subgroup 1	none		0.6	0.700878	0.644697	1478	Bacillus anthracis	TRUE
1874	Bacillus cereus subgroup 2	none		0.539839	0.625607	0.568251	1487	Bacillus thuringiensis	TRUE
1875	Bacillus cereus subgroup 3	none		0.785307	0.785307	0.841458	1876	Bacillus cereus subgroup 4	FALSE
1876	Bacillus cereus subgroup 4	none		0.363272	0.363272	0.815389	1874	Bacillus cereus subgroup 2	FALSE
1480	Bacillus circulans	species	1397	0.253077	0.253077	0.992141	842	Cytobacillus firmus	FALSE
1481	Bacillus coagulans	species	1398	0.726053	0.726053	0.991443	668	Geobacillus stearothermophilus	FALSE
1504	Bacillus coahuilensis	species	408580	0.313122	0.313122	0.994017	1494	Bacillus aryabhattai	FALSE
1502	Bacillus cytotoxicus	species	580165	0.147912	0.147912	0.959731	1484	Bacillus mycoides	FALSE
1498	Bacillus endophyticus	species	135735	0.71808	0.71808	0.990577	1483	Bacillus megaterium	FALSE
1473	Bacillus gaemokensis	species	574375	0.0109502	0.0109502	0.915009	1484	Bacillus mycoides	FALSE
1496	Bacillus ginsengihumi	species	363870	0.194123	0.194123	0.99342	1502	Bacillus cytotoxicus	FALSE
1475	Bacillus glycinifermentans	species	1664069	0.176912	0.176912	0.917972	1500	Bacillus sonorensis	FALSE
1482	Bacillus licheniformis	species	1402	0.175995	0.175995	0.676582	1493	Bacillus paralicheniformis	FALSE
1474	Bacillus marisflavi	species	189381	0.275025	0.275025	0.988249	1501	Bacillus vietnamensis	FALSE
1483	Bacillus megaterium	species	1404	0.608943	0.608943	0.650255	1494	Bacillus aryabhattai	FALSE
1491	Bacillus methanolicus	species	1471	0.000818331	0.000818331	0.99136	842	Cytobacillus firmus	FALSE
1503	Bacillus mojavensis	species	72360	0.604011	0.604011	0.89434	1486	Bacillus subtilis	FALSE
1484	Bacillus mycoides	species	1405	0.357791	0.357791	0.915009	1473	Bacillus gaemokensis	FALSE
1505	Bacillus nakamurai	species	1793963	0.231662	0.231662	0.915738	1878	Bacillus amyloliquefaciens subgroup 2	FALSE
1493	Bacillus paralicheniformis	species	1648923	0.298228	0.298228	0.676582	1482	Bacillus licheniformis	FALSE
1485	Bacillus pumilus	species	1408		0.878503	0.794526	1499	Bacillus safensis	TRUE
1895	Bacillus pumilus subgroup 1	none		0.401606	0.401606	0.865408	1896	Bacillus pumilus subgroup 2	FALSE
1896	Bacillus pumilus subgroup 2	none		0.662848	0.662848	0.794526	1499	Bacillus safensis	FALSE
1499	Bacillus safensis	species	561879	0.487341	0.487341	0.794526	1896	Bacillus pumilus subgroup 2	FALSE
1497	Bacillus siamensis	species	659243	0.258036	0.258036	0.704513	1878	Bacillus amyloliquefaciens subgroup 2	FALSE
1492	Bacillus smithii	species	1479	0.42784	0.42784	0.992188	614	Parageobacillus caldoxylosilyticus	FALSE
1500	Bacillus sonorensis	species	119858	0.107035	0.107035	0.917972	1475	Bacillus glycinifermentans	FALSE
1486	Bacillus subtilis	species	1423	0.798975	0.798975	0.89434	1503	Bacillus mojavensis	FALSE
1495	Bacillus thermoamylovorans	species	35841	0.389099	0.389099	0.993215	1491	Bacillus methanolicus	FALSE
1487	Bacillus thuringiensis	species	1428	0.5	0.665194	0.568251	1874	Bacillus cereus subgroup 2	TRUE
1476	Bacillus velezensis	species	492670	0.32	0.403621	0.347348	1878	Bacillus amyloliquefaciens subgroup 2	TRUE
1501	Bacillus vietnamensis	species	218284	0.404355	0.404355	0.988249	1474	Bacillus marisflavi	FALSE
202	Bacteroides	genus	816	0.912254	0.998537	0.960268	703	Phocaeicola dorei	TRUE
1069	Bacteroides caccae	species	47678	0.397757	0.397757	0.938657	1065	Bacteroides ovatus	FALSE
1059	Bacteroides cellulosilyticus	species	246787	0.557819	0.557819	0.895995	1060	Bacteroides intestinalis	FALSE
1064	Bacteroides eggerthii	species	28111	0.451507	0.451507	0.949555	1058	Bacteroides uniformis	FALSE
1061	Bacteroides finegoldii	species	338188	0.00180448	0.00180448	0.927028	1065	Bacteroides ovatus	FALSE
1056	Bacteroides fragilis	species	817	0.915489	0.928116	0.963673	1066	Bacteroides salyersiae	FALSE
1072	Bacteroides gallinarum	species	376806	0.00659396	0.00659396	0.957583	1064	Bacteroides eggerthii	FALSE
1062	Bacteroides graminisolvens	species	477666	0.0451349	0.0451349	0.993776	1056	Bacteroides fragilis	FALSE
1060	Bacteroides intestinalis	species	329854	0.4105	0.4105	0.895995	1059	Bacteroides cellulosilyticus	FALSE
1067	Bacteroides nordii	species	291645	0.448431	0.448431	0.964905	1056	Bacteroides fragilis	FALSE
1065	Bacteroides ovatus	species	28116	0.676567	0.676567	0.729865	1063	Bacteroides xylanisolvens	FALSE
1071	Bacteroides propionicifaciens	species	392838	0.00765957	0.00765957	0.995871	1092	Prevotella amnii	FALSE
1070	Bacteroides pyogenes	species	310300	0.72418	0.72418	0.990058	1065	Bacteroides ovatus	FALSE
1066	Bacteroides salyersiae	species	291644	0.333536	0.333536	0.960268	703	Phocaeicola dorei	FALSE
1068	Bacteroides stercoris	species	46506	0.538462	0.538462	0.951871	1064	Bacteroides eggerthii	FALSE
1057	Bacteroides thetaiotaomicron	species	818	0.548727	0.548727	0.952201	1069	Bacteroides caccae	FALSE
1058	Bacteroides uniformis	species	820	0.542087	0.542087	0.949555	1064	Bacteroides eggerthii	FALSE
1063	Bacteroides xylanisolvens	species	371601	0.00646189	0.00646189	0.729865	1065	Bacteroides ovatus	FALSE
191	Bartonella	genus	773	0.945937	0.99626	0.995723	1330	Candidatus Liberibacter americanus	TRUE
1014	Bartonella bacilliformis	species	774	0.217733	0.217733	0.98064	1023	Bartonella bovis	FALSE
1019	Bartonella birtlesii	species	111504	0.098241	0.098241	0.948613	1012	Bartonella grahamii	FALSE
1023	Bartonella bovis	species	155194	0.64794	0.64794	0.97762	1022	Bartonella clarridgeiae	FALSE
1022	Bartonella clarridgeiae	species	56426	0.00626566	0.00626566	0.97762	1023	Bartonella bovis	FALSE
1011	Bartonella doshiae	species	33044	0.014	0.014	0.948556	1012	Bartonella grahamii	FALSE
1016	Bartonella elizabethae	species	807	0.0869068	0.0869068	0.854346	1017	Bartonella tribocorum	FALSE
1012	Bartonella grahamii	species	33045	0.141929	0.141929	0.883865	1017	Bartonella tribocorum	FALSE
1020	Bartonella henselae	species	38323	0.213006	0.213006	0.92833	1015	Bartonella quintana	FALSE
1015	Bartonella quintana	species	803	0.311523	0.311522	0.92833	1020	Bartonella henselae	FALSE
1024	Bartonella rattimassiliensis	species	270250	0.0423573	0.0423573	0.908013	1012	Bartonella grahamii	FALSE
1018	Bartonella tamiae	species	373638	0.0287312	0.0287312	0.993939	1016	Bartonella elizabethae	FALSE
1017	Bartonella tribocorum	species	85701	0.0125723	0.0125723	0.854346	1016	Bartonella elizabethae	FALSE
1013	Bartonella vinsonii	species	33047	0.825652	0.825652	0.947822	1021	Bartonella washoeensis	FALSE
1021	Bartonella washoeensis	species	186739	0.385884	0.385884	0.937512	1015	Bartonella quintana	FALSE
205	Bellilinea	genus	475960	0.00232423	0.00232423	0.994981	823	Bordetella bronchiseptica	FALSE
1076	Bellilinea caldifistulae	species	360411	0.00232423	0.00232423	0.994981	823	Bordetella bronchiseptica	FALSE
76	Bergeyella	genus	59735	0.476442	0.476442	0.990865	1176	Capnocytophaga canimorsus	FALSE
700	Bergeyella zoohelcum	species	1015	0.476442	0.476442	0.990865	1176	Capnocytophaga canimorsus	FALSE
342	Bibersteinia	genus	476528	0.400524	0.400524	0.960098	576	Mannheimia haemolytica	FALSE
1507	Bibersteinia trehalosi	species	47735	0.400524	0.400524	0.960098	576	Mannheimia haemolytica	FALSE
396	Bifidobacterium	genus	1678	0.926848	0.996148	0.97563	1409	Streptococcus pyogenes	TRUE
1675	Bifidobacterium actinocoloniiforme	species	638619	0.00322981	0.00322981	0.986558	1654	Bifidobacterium indicum	FALSE
1646	Bifidobacterium adolescentis	species	1680	0.484756	0.484756	0.855271	1672	Bifidobacterium ruminantium	FALSE
1648	Bifidobacterium angulatum	species	1683	0.370065	0.370065	0.873228	1671	Bifidobacterium merycicum	FALSE
1661	Bifidobacterium animalis	species	28025	0.673643	0.673643	0.96665	1657	Bifidobacterium pseudolongum	FALSE
1642	Bifidobacterium biavatii	species	762212	0.0085855	0.0085855	0.962427	1640	Bifidobacterium callitrichos	FALSE
1647	Bifidobacterium bifidum	species	1681	0.332906	0.332906	0.962331	1649	Bifidobacterium breve	FALSE
1674	Bifidobacterium bohemicum	species	638617	0.00429569	0.00429569	0.991185	1660	Bifidobacterium scardovii	FALSE
1666	Bifidobacterium bombi	species	471511	0.0137746	0.0137746	0.991722	1674	Bifidobacterium bohemicum	FALSE
1669	Bifidobacterium boum	species	78343	0.00651414	0.00651414	0.912418	1645	Bifidobacterium thermophilum	FALSE
1649	Bifidobacterium breve	species	1685	0.488755	0.488755	0.881716	1663	Bifidobacterium longum	FALSE
1640	Bifidobacterium callitrichos	species	762209	0.00757257	0.00757257	0.95516	1643	Bifidobacterium reuteri	FALSE
1650	Bifidobacterium catenulatum	species	1686	0.648225	0.648225	0.784052	1662	Bifidobacterium pseudocatenulatum	FALSE
1659	Bifidobacterium choerinum	species	35760	0.0321555	0.0321555	0.950932	1657	Bifidobacterium pseudolongum	FALSE
1651	Bifidobacterium coryneforme	species	1687	0.00277111	0.00277111	0.314313	1654	Bifidobacterium indicum	FALSE
1652	Bifidobacterium cuniculi	species	1688	0.00301154	0.00301154	0.967992	1659	Bifidobacterium choerinum	FALSE
1653	Bifidobacterium dentium	species	1689	0.326713	0.326713	0.961062	1646	Bifidobacterium adolescentis	FALSE
1668	Bifidobacterium gallicum	species	78342	0.00342661	0.00342661	0.983759	1655	Bifidobacterium magnum	FALSE
1670	Bifidobacterium gallinarum	species	78344	0.00620457	0.00620457	0.562235	1665	Bifidobacterium saeculare	FALSE
1654	Bifidobacterium indicum	species	1691	0.00317876	0.00317876	0.314313	1651	Bifidobacterium coryneforme	FALSE
1663	Bifidobacterium longum	species	216816	0.757461	0.757461	0.881716	1649	Bifidobacterium breve	FALSE
1655	Bifidobacterium magnum	species	1692	0.00208333	0.00208333	0.983759	1668	Bifidobacterium gallicum	FALSE
1671	Bifidobacterium merycicum	species	78345	0.00593984	0.00593984	0.873228	1648	Bifidobacterium angulatum	FALSE
1656	Bifidobacterium minimum	species	1693	0.00283949	0.00283949	0.983135	1659	Bifidobacterium choerinum	FALSE
1658	Bifidobacterium mongoliense	species	518643	0.00110515	0.00110515	0.981067	1664	Bifidobacterium subtile	FALSE
1662	Bifidobacterium pseudocatenulatum	species	28026	0.346541	0.346541	0.784052	1650	Bifidobacterium catenulatum	FALSE
1657	Bifidobacterium pseudolongum	species	1694	0.750036	0.750036	0.950932	1659	Bifidobacterium choerinum	FALSE
1673	Bifidobacterium psychraerophilum	species	218140	0.00248997	0.00248997	0.986734	1664	Bifidobacterium subtile	FALSE
1643	Bifidobacterium reuteri	species	983706	0.00163354	0.00163354	0.95516	1640	Bifidobacterium callitrichos	FALSE
1672	Bifidobacterium ruminantium	species	78346	0.00679088	0.00679088	0.855271	1646	Bifidobacterium adolescentis	FALSE
1665	Bifidobacterium saeculare	species	78257	0.0028663	0.0028663	0.562235	1670	Bifidobacterium gallinarum	FALSE
1641	Bifidobacterium saguini	species	762210	0.00312397	0.00312397	0.964978	1663	Bifidobacterium longum	FALSE
1660	Bifidobacterium scardovii	species	158787	0.00247793	0.00247793	0.967193	1642	Bifidobacterium biavatii	FALSE
1664	Bifidobacterium subtile	species	77635	0.00599914	0.00599914	0.981067	1658	Bifidobacterium mongoliense	FALSE
1644	Bifidobacterium thermacidophilum	species	246618	0.00207237	0.00207237	0.626756	1645	Bifidobacterium thermophilum	FALSE
1645	Bifidobacterium thermophilum	species	33905	0.43081	0.43081	0.626756	1644	Bifidobacterium thermacidophilum	FALSE
1667	Bifidobacterium tsurumiense	species	356829	0.00288674	0.00288674	0.991465	1669	Bifidobacterium boum	FALSE
241	Bilophila	genus	35832	0.36318	0.36318	0.988705	993	Sorangium cellulosum	FALSE
1174	Bilophila wadsworthia	species	35833	0.36318	0.36318	0.988705	993	Sorangium cellulosum	FALSE
439	Blastochloris	genus	59282	0.000904486	0.000904486	0.98303	1234	Methylorubrum extorquens	FALSE
1839	Blastochloris viridis	species	1079	0.000904486	0.000904486	0.98303	1234	Methylorubrum extorquens	FALSE
279	Blautia	genus	572511	0.929195	0.993911	0.9781	1148	Dorea formicigenerans	TRUE
1263	Blautia producta	species	33035	0.00331747	0.00331747	0.989429	1734	[Ruminococcus] gnavus	FALSE
1264	Blautia wexlerae	species	418240	0.657982	0.657982	0.9781	1148	Dorea formicigenerans	FALSE
125	Bordetella	genus	517	0.897888	0.977878	0.945145	590	Achromobacter xylosoxidans	TRUE
825	Bordetella avium	species	521	0.0244615	0.0244615	0.956053	829	Bordetella hinzii	FALSE
823	Bordetella bronchiseptica	species	518	0.35	0.415677	0.39393	824	Bordetella pertussis	TRUE
829	Bordetella hinzii	species	103855	0.21955	0.21955	0.76658	828	Bordetella pseudohinzii	FALSE
827	Bordetella holmesii	species	35814	0.0226697	0.0226697	0.941828	828	Bordetella pseudohinzii	FALSE
824	Bordetella pertussis	species	520	0.170448	0.170448	0.39393	823	Bordetella bronchiseptica	FALSE
828	Bordetella pseudohinzii	species	1331258	0.00107009	0.00107009	0.76658	829	Bordetella hinzii	FALSE
826	Bordetella trematum	species	123899	0.189607	0.189607	0.951609	829	Bordetella hinzii	FALSE
25	Borrelia	genus	138	0.93709	0.978277	0.986411	1516	Borreliella garinii	FALSE
524	Borrelia coriaceae	species	144	0.119589	0.119589	0.931321	523	Borrelia parkeri	FALSE
525	Borrelia crocidurae	species	29520	0.4	0.489183	0.473894	527	Borrelia duttonii	TRUE
527	Borrelia duttonii	species	40834	0.4219	0.4219	0.473894	525	Borrelia crocidurae	FALSE
522	Borrelia hermsii	species	140	0.702368	0.702368	0.870158	523	Borrelia parkeri	FALSE
526	Borrelia miyamotoi	species	47466	0.580887	0.580887	0.925779	522	Borrelia hermsii	FALSE
523	Borrelia parkeri	species	141	0.235614	0.235614	0.870158	522	Borrelia hermsii	FALSE
346	Borreliella	genus	64895	0.890155	0.890155	0.986411	522	Borrelia hermsii	FALSE
1515	Borreliella afzelii	species	29518	0.391344	0.391344	0.815349	1516	Borreliella garinii	FALSE
1513	Borreliella burgdorferi	species	139	0.434489	0.434489	0.847639	1516	Borreliella garinii	FALSE
1516	Borreliella garinii	species	29519	0.630996	0.630996	0.815349	1515	Borreliella afzelii	FALSE
1514	Borreliella valaisiana	species	62088	0.257169	0.257169	0.829593	1515	Borreliella afzelii	FALSE
215	Brachyspira	genus	29521	0.942442	0.960686	0.992044	711	Terrisporobacter glycolicus	FALSE
1130	Brachyspira hyodysenteriae	species	159	0.254745	0.254745	0.955003	1131	Brachyspira pilosicoli	FALSE
1131	Brachyspira pilosicoli	species	52584	0.415829	0.415829	0.955003	1130	Brachyspira hyodysenteriae	FALSE
84	Bradyrhizobium	genus	374	0.925561	0.966975	0.974274	981	Mesorhizobium plurifarium	FALSE
716	Bradyrhizobium diazoefficiens	species	1355477	0.436347	0.436347	0.838967	712	Bradyrhizobium japonicum	FALSE
717	Bradyrhizobium elkanii	species	29448	0.741248	0.741248	0.945112	716	Bradyrhizobium diazoefficiens	FALSE
712	Bradyrhizobium japonicum	species	375	0.680004	0.680004	0.838967	716	Bradyrhizobium diazoefficiens	FALSE
715	Bradyrhizobium liaoningense	species	43992	0.0588606	0.0588606	0.877193	716	Bradyrhizobium diazoefficiens	FALSE
714	Bradyrhizobium valentinum	species	1518501	0.220004	0.220004	0.962412	717	Bradyrhizobium elkanii	FALSE
713	Bradyrhizobium yuanmingense	species	108015	0.591944	0.591944	0.878703	715	Bradyrhizobium liaoningense	FALSE
423	Brevibacillus	genus	55080	0.937968	0.997535	0.987334	845	Citrobacter freundii	TRUE
1768	Brevibacillus agri	species	51101	0.272254	0.272254	0.979651	1766	Brevibacillus brevis	FALSE
1769	Brevibacillus borstelensis	species	45462	0.207077	0.207077	0.98274	1765	Brevibacillus thermoruber	FALSE
1766	Brevibacillus brevis	species	1393	0.546634	0.546634	0.979651	1768	Brevibacillus agri	FALSE
1767	Brevibacillus laterosporus	species	1465	0.58707	0.58707	0.994383	1766	Brevibacillus brevis	FALSE
1765	Brevibacillus thermoruber	species	33942	0.38577	0.38577	0.98274	1769	Brevibacillus borstelensis	FALSE
399	Brevibacterium	genus	1696	0.926189	0.948409	0.974936	1009	Glycomyces tenuis	FALSE
1678	Brevibacterium casei	species	33889	0.342503	0.342503	0.947694	1679	Brevibacterium linens	FALSE
1679	Brevibacterium linens	species	1703	0.516834	0.516834	0.947694	1678	Brevibacterium casei	FALSE
67	Brevundimonas	genus	41275	0.455688	0.455688	0.976768	504	Caulobacter henricii	FALSE
670	Brevundimonas diminuta	species	293	0.455688	0.455688	0.976768	504	Caulobacter henricii	FALSE
178	Brochothrix	genus	2755	0.0118295	0.0118295	0.993946	1458	Enterococcus moraviensis	FALSE
984	Brochothrix thermosphacta	species	2756	0.0118295	0.0118295	0.993946	1458	Enterococcus moraviensis	FALSE
53	Brucella	genus	234	0.843523	0.959696	0.887919	833	Ochrobactrum anthropi	TRUE
597	Brucella abortus	species	235	0.046371	0.046371	0.0536727	604	Brucella pinnipedialis	FALSE
599	Brucella canis	species	36855	0.0191264	0.0191264	0.0220164	1881	Brucella suis subgroup 1	FALSE
605	Brucella ceti	species	120577	0.02	0.0611273	0.0317757	604	Brucella pinnipedialis	TRUE
600	Brucella intermedia	species	94625	0.496397	0.496397	0.887919	833	Ochrobactrum anthropi	FALSE
601	Brucella melitensis	species	29459	0.0464118	0.0464118	0.0610125	604	Brucella pinnipedialis	FALSE
602	Brucella neotomae	species	29460	0.00121523	0.00121523	0.0519378	604	Brucella pinnipedialis	FALSE
598	Brucella ovis	species	236	0.00372928	0.00372928	0.0910397	604	Brucella pinnipedialis	FALSE
604	Brucella pinnipedialis	species	120576	0.0301869	0.0303512	0.0317757	605	Brucella ceti	FALSE
603	Brucella suis	species	29461		0.0677028	0.0220164	599	Brucella canis	TRUE
1881	Brucella suis subgroup 1	none		0.00515394	0.00515394	0.0220164	599	Brucella canis	FALSE
1882	Brucella suis subgroup 2	none		0.0142122	0.0142122	0.0586375	1881	Brucella suis subgroup 1	FALSE
361	Buchnera	genus	32199	0.945636	0.95666	0.995406	1126	Fusobacterium nucleatum	FALSE
1545	Buchnera aphidicola	species	9	0.945636	0.95666	0.995406	1126	Fusobacterium nucleatum	FALSE
319	Burkholderia	genus	32008	0.923776	0.973689	0.972396	724	Caballeronia zhejiangensis	TRUE
1391	Burkholderia anthina	species	179879	0.461026	0.461026	0.762395	1386	Burkholderia cenocepacia	FALSE
1386	Burkholderia cenocepacia	species	95486	0.724275	0.744277	0.762395	1391	Burkholderia anthina	FALSE
1373	Burkholderia cepacia	species	292	0.35	0.503243	0.393422	1390	Burkholderia lata	TRUE
1384	Burkholderia contaminans	species	488447	0.636391	0.636391	0.809466	1373	Burkholderia cepacia	FALSE
1387	Burkholderia diffusa	species	488732	0.42305	0.42305	0.691785	1382	Burkholderia territorii	FALSE
1383	Burkholderia dolosa	species	152500	0.0188395	0.0188395	0.888082	1391	Burkholderia anthina	FALSE
1379	Burkholderia gladioli	species	28095	0.601855	0.601855	0.930289	1374	Burkholderia glumae	FALSE
1374	Burkholderia glumae	species	337	0.454654	0.454654	0.930289	1379	Burkholderia gladioli	FALSE
1390	Burkholderia lata	species	482957	0.213002	0.213002	0.393422	1373	Burkholderia cepacia	FALSE
1385	Burkholderia mallei	species	13373	0.191064	0.191064	0.305813	1380	Burkholderia pseudomallei	FALSE
1388	Burkholderia multivorans	species	87883	0.624356	0.624356	0.866821	1378	Burkholderia pseudomultivorans	FALSE
1389	Burkholderia oklahomensis	species	342113	0.254599	0.254599	0.859494	1375	Burkholderia thailandensis	FALSE
1380	Burkholderia pseudomallei	species	28450	0.28	0.374681	0.305813	1385	Burkholderia mallei	TRUE
1378	Burkholderia pseudomultivorans	species	1207504	0.701356	0.701357	0.866821	1388	Burkholderia multivorans	FALSE
1381	Burkholderia stagnalis	species	1503054	0.499556	0.499556	0.864265	1377	Burkholderia ubonensis	FALSE
1382	Burkholderia territorii	species	1503055	0.642863	0.642863	0.691785	1387	Burkholderia diffusa	FALSE
1375	Burkholderia thailandensis	species	57975	0.379957	0.379957	0.802087	1380	Burkholderia pseudomallei	FALSE
1377	Burkholderia ubonensis	species	101571	0.713641	0.713641	0.864265	1381	Burkholderia stagnalis	FALSE
1376	Burkholderia vietnamiensis	species	60552	0.611051	0.611051	0.874236	1382	Burkholderia territorii	FALSE
207	Butyrivibrio	genus	830	0.944987	0.990461	0.994723	1264	Blautia wexlerae	FALSE
1078	Butyrivibrio fibrisolvens	species	831	0.613609	0.613609	0.988379	1079	Butyrivibrio proteoclasticus	FALSE
1079	Butyrivibrio proteoclasticus	species	43305	0.564027	0.564027	0.988379	1078	Butyrivibrio fibrisolvens	FALSE
88	Caballeronia	genus	1827195	0.12763	0.12763	0.972094	1739	Paraburkholderia caribensis	FALSE
724	Caballeronia zhejiangensis	species	871203	0.12763	0.12763	0.972094	1739	Paraburkholderia caribensis	FALSE
403	Caldanaerobacter	genus	249529	0.509863	0.509863	0.965933	1716	Thermoanaerobacter ethanolicus	FALSE
1708	Caldanaerobacter subterraneus	species	911092	0.509863	0.509863	0.965933	1716	Thermoanaerobacter ethanolicus	FALSE
91	Caldibacillus	genus	1276290	0.362776	0.362776	0.989938	668	Geobacillus stearothermophilus	FALSE
727	Caldibacillus debilis	species	301148	0.362776	0.362776	0.989938	668	Geobacillus stearothermophilus	FALSE
45	Campylobacter	genus	194	0.934879	0.999048	0.984083	583	Helicobacter pullorum	TRUE
565	Campylobacter coli	species	195	0.7	0.857719	0.806887	567	Campylobacter jejuni	TRUE
568	Campylobacter concisus	species	199	0.733357	0.733357	0.983891	569	Campylobacter curvus	FALSE
569	Campylobacter curvus	species	200	0.631542	0.631542	0.983891	568	Campylobacter concisus	FALSE
566	Campylobacter fetus	species	196	0.926023	0.97011	0.974761	574	Campylobacter iguaniorum	FALSE
571	Campylobacter gracilis	species	824	0.000437828	0.000437828	0.990386	569	Campylobacter curvus	FALSE
574	Campylobacter iguaniorum	species	1244531	0.249319	0.249319	0.974761	566	Campylobacter fetus	FALSE
567	Campylobacter jejuni	species	197	0.727657	0.727657	0.806887	565	Campylobacter coli	FALSE
570	Campylobacter lari	species	201	0.572783	0.572783	0.880095	573	Campylobacter subantarcticus	FALSE
573	Campylobacter subantarcticus	species	497724	0.329315	0.329315	0.880095	570	Campylobacter lari	FALSE
572	Campylobacter upsaliensis	species	28080	0.637529	0.637529	0.973574	567	Campylobacter jejuni	FALSE
397	Candidatus Hamiltonella	genus	568987	0.592997	0.592997	0.992359	1677	Candidatus Regiella insecticola	FALSE
1676	Candidatus Hamiltonella defensa	species	138072	0.592997	0.592997	0.992359	1677	Candidatus Regiella insecticola	FALSE
1330	Candidatus Liberibacter americanus	species	309868	0.0104744	0.0104744	0.989415	1331	Candidatus Liberibacter solanacearum	FALSE
1328	Candidatus Liberibacter asiaticus	species	34021	0.124574	0.124574	0.978022	1331	Candidatus Liberibacter solanacearum	FALSE
1331	Candidatus Liberibacter solanacearum	species	556287	0.469447	0.469447	0.978022	1328	Candidatus Liberibacter asiaticus	FALSE
236	Candidatus Microthrix	genus	41949	0.292505	0.292505	0.987112	1745	Amycolatopsis mediterranei	FALSE
1166	Candidatus Microthrix parvicella	species	41950	0.292505	0.292505	0.987112	1745	Amycolatopsis mediterranei	FALSE
40	Candidatus Moranella	genus	1048757	0.00846561	0.00846561	0.99713	1545	Buchnera aphidicola	FALSE
559	Candidatus Moranella endobia	species	1048758	0.00846561	0.00846561	0.99713	1545	Buchnera aphidicola	FALSE
514	Candidatus Pantoea carbekii	species	1235990	0.0696767	0.0696767	0.995495	475	Mycoplasma capricolum	FALSE
389	Candidatus Pelagibacter	genus	198251	0.553314	0.553314	0.994392	481	Mycoplasma mycoides	FALSE
1628	Candidatus Pelagibacter ubique	species	198252	0.553314	0.553314	0.994392	481	Mycoplasma mycoides	FALSE
287	Candidatus Phytoplasma	genus	33926	0.205618	0.205618	0.9952	481	Mycoplasma mycoides	FALSE
1284	Candidatus Phytoplasma australiense	species	59748	0.205618	0.205618	0.9952	481	Mycoplasma mycoides	FALSE
11	Candidatus Portiera	genus	235572	0.0410959	0.0410959	0.995471	1545	Buchnera aphidicola	FALSE
496	Candidatus Portiera aleyrodidarum	species	91844	0.0410959	0.0410959	0.995471	1545	Buchnera aphidicola	FALSE
194	Candidatus Profftella	genus	1381133	0.00464037	0.00464037	0.995208	479	Mycoplasma hyopneumoniae	FALSE
1039	Candidatus Profftella armatura	species	669502	0.00464037	0.00464037	0.995208	479	Mycoplasma hyopneumoniae	FALSE
371	Candidatus Protochlamydia	genus	282132	0.429613	0.429613	0.994966	1617	Parachlamydia acanthamoebae	FALSE
1577	Candidatus Protochlamydia amoebophila	species	362787	0.429613	0.429613	0.994966	1617	Parachlamydia acanthamoebae	FALSE
398	Candidatus Regiella	genus	568988	0.67883	0.67883	0.992359	1676	Candidatus Hamiltonella defensa	FALSE
1677	Candidatus Regiella insecticola	species	138073	0.67883	0.67883	0.992359	1676	Candidatus Hamiltonella defensa	FALSE
390	Candidatus Ruthia	genus	1541743	0.0152849	0.0152849	0.996673	1555	Clostridium sporogenes	FALSE
1629	Candidatus Ruthia magnifica	species	386487	0.0152849	0.0152849	0.996673	1555	Clostridium sporogenes	FALSE
242	Capnocytophaga	genus	1016	0.941322	0.996836	0.990865	700	Bergeyella zoohelcum	TRUE
1176	Capnocytophaga canimorsus	species	28188	0.480527	0.480527	0.938365	1177	Capnocytophaga cynodegmi	FALSE
1178	Capnocytophaga canis	species	1848903	0.353672	0.353672	0.958182	1176	Capnocytophaga canimorsus	FALSE
1177	Capnocytophaga cynodegmi	species	28189	0.605783	0.605783	0.938365	1176	Capnocytophaga canimorsus	FALSE
1175	Capnocytophaga ochracea	species	1018	0.608908	0.608908	0.995246	1176	Capnocytophaga canimorsus	FALSE
174	Carnobacterium	genus	2747	0.941676	0.993345	0.991237	1442	Enterococcus faecalis	TRUE
977	Carnobacterium divergens	species	2748	0.000220313	0.000220313	0.982952	978	Carnobacterium maltaromaticum	FALSE
976	Carnobacterium inhibens	species	147709	0.423184	0.423184	0.941841	979	Carnobacterium jeotgali	FALSE
979	Carnobacterium jeotgali	species	545534	0.0192531	0.0192531	0.941841	976	Carnobacterium inhibens	FALSE
978	Carnobacterium maltaromaticum	species	2751	0.374164	0.374164	0.982952	977	Carnobacterium divergens	FALSE
35	Catabacter	genus	270497	0.33827	0.33827	0.994122	1423	Streptococcus constellatus	FALSE
544	Catabacter hongkongensis	species	270498	0.33827	0.33827	0.994122	1423	Streptococcus constellatus	FALSE
16	Caulobacter	genus	75	0.927929	0.956016	0.976768	670	Brevundimonas diminuta	FALSE
504	Caulobacter henricii	species	69395	0.216275	0.216275	0.955515	503	Caulobacter vibrioides	FALSE
503	Caulobacter vibrioides	species	155892	0.00713997	0.00713997	0.955515	504	Caulobacter henricii	FALSE
431	Cellulophaga	genus	104264	0.943855	0.992423	0.993532	1711	Algibacter lectus	FALSE
1793	Cellulophaga baltica	species	76594	0.506961	0.506961	0.991126	1792	Cellulophaga lytica	FALSE
1792	Cellulophaga lytica	species	979	0.187947	0.187947	0.991126	1793	Cellulophaga baltica	FALSE
69	Chania	genus	1745211	0.000554508	0.000554508	0.970568	886	Serratia fonticola	FALSE
672	Chania multitudinisentens	species	1639108	0.000554508	0.000554508	0.970568	886	Serratia fonticola	FALSE
200	Chlamydia	genus	810	0.934565	0.998077	0.983753	925	Gardnerella vaginalis	TRUE
1049	Chlamydia abortus	species	83555	0.0935701	0.0935701	0.754814	1048	Chlamydia psittaci	FALSE
1051	Chlamydia muridarum	species	83560	0.147273	0.147273	0.944406	1047	Chlamydia trachomatis	FALSE
1052	Chlamydia pecorum	species	85991	0.243863	0.243863	0.991772	1048	Chlamydia psittaci	FALSE
1050	Chlamydia pneumoniae	species	83558	0.181696	0.181696	0.991952	1048	Chlamydia psittaci	FALSE
1048	Chlamydia psittaci	species	83554	0.430359	0.430359	0.754814	1049	Chlamydia abortus	FALSE
1047	Chlamydia trachomatis	species	813	0.565874	0.565874	0.944406	1051	Chlamydia muridarum	FALSE
280	Chlorogloeopsis	genus	1123	0.0208697	0.0208697	0.986876	1571	Nodularia spumigena	FALSE
1265	Chlorogloeopsis fritschii	species	1124	0.0208697	0.0208697	0.986876	1571	Nodularia spumigena	FALSE
132	Chromobacterium	genus	535	0.9347	0.972427	0.983895	590	Achromobacter xylosoxidans	FALSE
837	Chromobacterium haemolyticum	species	394935	0.620508	0.620508	0.967663	836	Chromobacterium violaceum	FALSE
839	Chromobacterium subtsugae	species	251747	0.420159	0.420159	0.916702	836	Chromobacterium violaceum	FALSE
838	Chromobacterium vaccinii	species	1108595	0.377856	0.377856	0.856131	836	Chromobacterium violaceum	FALSE
836	Chromobacterium violaceum	species	536	0.42915	0.42915	0.856131	838	Chromobacterium vaccinii	FALSE
136	Citrobacter	genus	544	0.878591	0.965135	0.924833	1880	Enterobacter hormaechei subgroup 2	TRUE
847	Citrobacter amalonaticus	species	35703	0.307664	0.307664	0.94436	846	Citrobacter rodentium	FALSE
843	Citrobacter braakii	species	57706	0.400734	0.400734	0.788917	845	Citrobacter freundii	FALSE
845	Citrobacter freundii	species	546	0.500795	0.500795	0.788917	843	Citrobacter braakii	FALSE
844	Citrobacter koseri	species	545	0.316702	0.316702	0.943018	845	Citrobacter freundii	FALSE
846	Citrobacter rodentium	species	67825	0.0135667	0.0135667	0.94436	847	Citrobacter amalonaticus	FALSE
363	Clostridium	genus	1485	0.936663	0.997494	0.985961	1478	Bacillus anthracis	TRUE
1562	Clostridium aceticum	species	84022	0.00113049	0.00113049	0.994316	711	Terrisporobacter glycolicus	FALSE
1550	Clostridium acetobutylicum	species	1488	0.443592	0.443592	0.990078	1566	Clostridium carboxidivorans	FALSE
1563	Clostridium autoethanogenum	species	84023	0.0198326	0.0198326	0.977919	1566	Clostridium carboxidivorans	FALSE
1561	Clostridium baratii	species	1561	0.631793	0.631793	0.98396	1554	Clostridium perfringens	FALSE
1557	Clostridium beijerinckii	species	1520	0.577931	0.577931	0.97095	1565	Clostridium saccharoperbutylacetonicum	FALSE
1551	Clostridium botulinum	species	1491		0.994352	0.822058	1555	Clostridium sporogenes	TRUE
1870	Clostridium botulinum subgroup 1	none		0.649509	0.649509	0.822058	1555	Clostridium sporogenes	FALSE
1871	Clostridium botulinum subgroup 2	none		0.700335	0.700335	0.844222	1564	Clostridium haemolyticum	FALSE
1872	Clostridium botulinum subgroup 3	none		0.359849	0.359849	0.981101	1552	Clostridium butyricum	FALSE
1552	Clostridium butyricum	species	1492	0.535904	0.535904	0.97049	1555	Clostridium sporogenes	FALSE
1566	Clostridium carboxidivorans	species	217159	0.234093	0.234093	0.977919	1563	Clostridium autoethanogenum	FALSE
1564	Clostridium haemolyticum	species	84025	0.15057	0.15057	0.844222	1871	Clostridium botulinum subgroup 2	FALSE
1559	Clostridium kluyveri	species	1534	0.00391995	0.00391995	0.988339	1563	Clostridium autoethanogenum	FALSE
1560	Clostridium novyi	species	1542	0.616511	0.616511	0.959902	1564	Clostridium haemolyticum	FALSE
1553	Clostridium pasteurianum	species	1501	0.00103799	0.00103799	0.989618	1563	Clostridium autoethanogenum	FALSE
1554	Clostridium perfringens	species	1502	0.65629	0.65629	0.98396	1561	Clostridium baratii	FALSE
1565	Clostridium saccharoperbutylacetonicum	species	36745	0.00560722	0.00560722	0.97095	1557	Clostridium beijerinckii	FALSE
1555	Clostridium sporogenes	species	1509	0.244429	0.244429	0.822058	1870	Clostridium botulinum subgroup 1	FALSE
1556	Clostridium tetani	species	1513	0.57941	0.57941	0.98549	1555	Clostridium sporogenes	FALSE
1558	Clostridium tyrobutyricum	species	1519	0.410241	0.410241	0.988876	1563	Clostridium autoethanogenum	FALSE
1549	Clostridium ventriculi	species	1267	0.00168634	0.00168634	0.98765	1554	Clostridium perfringens	FALSE
32	Collimonas	genus	202907	0.932129	0.955429	0.981188	1157	Herbaspirillum seropedicae	FALSE
535	Collimonas arenae	species	279058	0.00746188	0.00746188	0.950183	536	Collimonas pratensis	FALSE
536	Collimonas pratensis	species	279113	0.44918	0.44918	0.950183	535	Collimonas arenae	FALSE
59	Comamonas	genus	283	0.926008	0.979642	0.974745	728	Alicycliphilus denitrificans	TRUE
626	Comamonas aquatica	species	225991	0.550939	0.550939	0.974073	625	Comamonas testosteroni	FALSE
625	Comamonas testosteroni	species	285	0.803938	0.803938	0.974073	626	Comamonas aquatica	FALSE
245	Companilactobacillus	genus	2767879	0.942381	0.99055	0.99198	1168	Lactiplantibacillus plantarum	FALSE
402	Corynebacterium	genus	1716	0.927804	0.997962	0.976636	1844	Demequina rhizosphaerae	TRUE
1698	Corynebacterium accolens	species	38284	0.4512	0.4512	0.952835	1697	Corynebacterium aurimucosum	FALSE
1687	Corynebacterium argentoratense	species	42817	0.237681	0.237681	0.989317	1690	Corynebacterium humireducens	FALSE
1697	Corynebacterium aurimucosum	species	169292	0.75	0.992556	0.904365	1695	Corynebacterium pseudodiphtheriticum	TRUE
1685	Corynebacterium callunae	species	1721	0.00124047	0.00124047	0.964261	1683	Corynebacterium glutamicum	FALSE
1703	Corynebacterium camporealensis	species	161896	0.00311365	0.00311365	0.978914	1698	Corynebacterium accolens	FALSE
1693	Corynebacterium casei	species	160386	0.245217	0.245217	0.986456	1703	Corynebacterium camporealensis	FALSE
1682	Corynebacterium diphtheriae	species	1717	0.478972	0.478972	0.986005	1707	Corynebacterium ulcerans	FALSE
1705	Corynebacterium doosanense	species	1121358	0.00310184	0.00310184	0.970321	1690	Corynebacterium humireducens	FALSE
1696	Corynebacterium efficiens	species	152794	0.00536978	0.00536978	0.978906	1690	Corynebacterium humireducens	FALSE
1704	Corynebacterium glucuronolyticum	species	39791	0.249741	0.249741	0.98886	1690	Corynebacterium humireducens	FALSE
1683	Corynebacterium glutamicum	species	1718	0.49779	0.49779	0.964261	1685	Corynebacterium callunae	FALSE
1692	Corynebacterium halotolerans	species	225326	0.0021148	0.0021148	0.956107	1690	Corynebacterium humireducens	FALSE
1690	Corynebacterium humireducens	species	1223514	0.00102389	0.00102389	0.956107	1692	Corynebacterium halotolerans	FALSE
1699	Corynebacterium jeikeium	species	38289	0.88383	0.88383	0.967601	1689	Corynebacterium urealyticum	FALSE
1702	Corynebacterium kroppenstedtii	species	161879	0.0234548	0.0234548	0.992609	1697	Corynebacterium aurimucosum	FALSE
1688	Corynebacterium matruchotii	species	43768	0.427486	0.427486	0.990484	1701	Corynebacterium vitaeruminis	FALSE
1700	Corynebacterium minutissimum	species	38301	0.00118694	0.00118694	0.929017	1697	Corynebacterium aurimucosum	FALSE
1694	Corynebacterium otitidis	species	29321	0.215837	0.215837	0.973791	1690	Corynebacterium humireducens	FALSE
1691	Corynebacterium pilosum	species	35756	0.00666014	0.00666014	0.987517	1690	Corynebacterium humireducens	FALSE
1695	Corynebacterium pseudodiphtheriticum	species	37637	0.334295	0.334295	0.904365	1697	Corynebacterium aurimucosum	FALSE
1684	Corynebacterium pseudotuberculosis	species	1719	0.302354	0.302354	0.92202	1707	Corynebacterium ulcerans	FALSE
1706	Corynebacterium simulans	species	146827	0.453208	0.453208	0.969615	1697	Corynebacterium aurimucosum	FALSE
1707	Corynebacterium ulcerans	species	65058	0.60293	0.60293	0.92202	1684	Corynebacterium pseudotuberculosis	FALSE
1689	Corynebacterium urealyticum	species	43771	0.269523	0.269523	0.967601	1699	Corynebacterium jeikeium	FALSE
1701	Corynebacterium vitaeruminis	species	38305	0.242913	0.242913	0.966855	1690	Corynebacterium humireducens	FALSE
1686	Corynebacterium xerosis	species	1725	0.0412899	0.0412899	0.969293	1690	Corynebacterium humireducens	FALSE
192	Coxiella	genus	776	0.194357	0.194357	0.99718	1460	Lactococcus lactis	FALSE
1025	Coxiella burnetii	species	777	0.194357	0.194357	0.99718	1460	Lactococcus lactis	FALSE
335	Crocosphaera	genus	263510	0.369405	0.369405	0.993398	1267	Microcystis aeruginosa	FALSE
1464	Crocosphaera watsonii	species	263511	0.369405	0.369405	0.993398	1267	Microcystis aeruginosa	FALSE
426	Cronobacter	genus	413496	0.905483	0.97345	0.95314	927	Franconibacter helveticus	TRUE
1773	Cronobacter condimenti	species	1163710	0.00409879	0.00409879	0.872429	1776	Cronobacter dublinensis	FALSE
1776	Cronobacter dublinensis	species	413497	0.518869	0.518869	0.80117	1777	Cronobacter muytjensii	FALSE
1779	Cronobacter malonaticus	species	413503	0.409645	0.409645	0.681028	1775	Cronobacter sakazakii	FALSE
1777	Cronobacter muytjensii	species	413501	0.00140089	0.00140089	0.80117	1776	Cronobacter dublinensis	FALSE
1775	Cronobacter sakazakii	species	28141	0.494257	0.494257	0.681028	1779	Cronobacter malonaticus	FALSE
1778	Cronobacter turicensis	species	413502	0.6	0.971022	0.740175	1774	Cronobacter universalis	TRUE
1774	Cronobacter universalis	species	535744	0.0347271	0.0347271	0.72173	1779	Cronobacter malonaticus	FALSE
21	Cupriavidus	genus	106589	0.926395	0.971282	0.975152	590	Achromobacter xylosoxidans	FALSE
517	Cupriavidus metallidurans	species	119219	0.606995	0.606995	0.965283	515	Cupriavidus necator	FALSE
515	Cupriavidus necator	species	106590	0.340732	0.340732	0.897332	516	Cupriavidus taiwanensis	FALSE
516	Cupriavidus taiwanensis	species	164546	0.300876	0.300876	0.897332	515	Cupriavidus necator	FALSE
445	Curtobacterium	genus	2034	0.911099	0.911099	0.972582	1260	Microbacterium oleivorans	FALSE
1849	Curtobacterium flaccumfaciens	species	2035	0.273915	0.273915	0.909767	1850	Curtobacterium oceanosedimentum	FALSE
1850	Curtobacterium oceanosedimentum	species	465820	0.369271	0.369271	0.909767	1849	Curtobacterium flaccumfaciens	FALSE
353	Cutibacterium	genus	1912216	0.930565	0.98708	0.979542	1524	Acidipropionibacterium acidipropionici	TRUE
1527	Cutibacterium acnes	species	1747	0.553531	0.553531	0.908862	1528	[Propionibacterium] humerusii	FALSE
1525	Cutibacterium avidum	species	33010	0.589274	0.589274	0.949816	1527	Cutibacterium acnes	FALSE
1526	Cutibacterium granulosum	species	33011	0.270336	0.270336	0.965342	1525	Cutibacterium avidum	FALSE
135	Cytobacillus	genus	2675230	0.773395	0.773395	0.99136	1491	Bacillus methanolicus	FALSE
842	Cytobacillus firmus	species	1399	0.773395	0.773395	0.99136	1491	Bacillus methanolicus	FALSE
449	Dehalococcoides	genus	61434	0.927961	0.927961	0.997278	1569	Rothia mucilaginosa	FALSE
1854	Dehalococcoides mccartyi	species	61435	0.927961	0.927961	0.997278	1569	Rothia mucilaginosa	FALSE
322	Deinococcus	genus	1298	0.925179	0.925179	0.98668	1141	Taylorella asinigenitalis	FALSE
1395	Deinococcus radiodurans	species	1299	0.0118577	0.0118577	0.923941	1396	Deinococcus wulumuqiensis	FALSE
1396	Deinococcus wulumuqiensis	species	980427	0.0347353	0.0347353	0.923941	1395	Deinococcus radiodurans	FALSE
441	Demequina	genus	577469	0.797268	0.797268	0.975798	1009	Glycomyces tenuis	FALSE
1843	Demequina maris	species	1638982	0.557003	0.557003	0.785031	1844	Demequina rhizosphaerae	FALSE
1844	Demequina rhizosphaerae	species	1638985	0.39154	0.39154	0.785031	1843	Demequina maris	FALSE
437	Dermabacter	genus	36739	0.648037	0.648037	0.989651	1678	Brevibacterium casei	FALSE
1837	Dermabacter hominis	species	36740	0.648037	0.648037	0.989651	1678	Brevibacterium casei	FALSE
447	Desulfitobacterium	genus	36853	0.596259	0.596259	0.993433	1744	Intestinimonas butyriciproducens	FALSE
1852	Desulfitobacterium hafniense	species	49338	0.596259	0.596259	0.993433	1744	Intestinimonas butyriciproducens	FALSE
65	Desulfocurvibacter	genus	2582840	0.642896	0.642896	0.986997	1135	Desulfovibrio gigas	FALSE
665	Desulfocurvibacter africanus	species	873	0.642896	0.642896	0.986997	1135	Desulfovibrio gigas	FALSE
372	Desulfotomaculum	genus	1562	0.316109	0.316109	0.997043	842	Cytobacillus firmus	FALSE
1578	Desulfotomaculum nigrificans	species	1565	0.316109	0.316109	0.997043	842	Cytobacillus firmus	FALSE
218	Desulfovibrio	genus	872	0.937648	0.99791	0.986997	665	Desulfocurvibacter africanus	TRUE
1134	Desulfovibrio alaskensis	species	58180	0.208791	0.208791	0.991216	1609	Geobacter sulfurreducens	FALSE
1135	Desulfovibrio gigas	species	879	0.012491	0.012491	0.986997	665	Desulfocurvibacter africanus	FALSE
1137	Desulfovibrio hydrothermalis	species	191026	0.0125017	0.0125017	0.99651	1476	Bacillus velezensis	FALSE
1136	Desulfovibrio vulgaris	species	881	0.271974	0.271974	0.988052	562	Azospirillum brasilense	FALSE
249	Dialister	genus	39948	0.498917	0.498917	0.991351	811	Peptoniphilus lacrimalis	FALSE
1192	Dialister micraerophilus	species	309120	0.498917	0.498917	0.991351	811	Peptoniphilus lacrimalis	FALSE
217	Dichelobacter	genus	869	0.117766	0.117766	0.995362	1576	Kingella kingae	FALSE
1133	Dichelobacter nodosus	species	870	0.117766	0.117766	0.995362	1576	Kingella kingae	FALSE
318	Dickeya	genus	204037	0.931435	0.940019	0.980458	1535	Pectobacterium brasiliense	FALSE
1368	Dickeya chrysanthemi	species	556	0.606995	0.606995	0.902253	1369	Dickeya dadantii	FALSE
1369	Dickeya dadantii	species	204038	0.57788	0.57788	0.730268	1372	Dickeya solani	FALSE
1370	Dickeya dianthicola	species	204039	0.214329	0.214329	0.817974	1372	Dickeya solani	FALSE
1372	Dickeya solani	species	1089444	0.297536	0.297536	0.730268	1369	Dickeya dadantii	FALSE
1371	Dickeya zeae	species	204042	0.733677	0.733677	0.910594	1368	Dickeya chrysanthemi	FALSE
261	Dietzia	genus	37914	0.649622	0.649622	0.979428	1747	Amycolatopsis vancoresmycina	FALSE
1233	Dietzia cinnamea	species	321318	0.649622	0.649622	0.979428	1747	Amycolatopsis vancoresmycina	FALSE
306	Dolichospermum	genus	748770	0.559843	0.559843	0.932949	1287	Aphanizomenon flos-aquae	FALSE
1327	Dolichospermum circinale	species	109265	0.559843	0.559843	0.932949	1287	Aphanizomenon flos-aquae	FALSE
227	Dorea	genus	189330	0.601895	0.601895	0.971859	1735	[Ruminococcus] lactaris	FALSE
1148	Dorea formicigenerans	species	39486	0.601895	0.601895	0.971859	1735	[Ruminococcus] lactaris	FALSE
7	Dyella	genus	231454	0.00625489	0.00625489	0.982042	1607	Rhodanobacter denitrificans	FALSE
470	Dyella japonica	species	231455	0.00625489	0.00625489	0.982042	1607	Rhodanobacter denitrificans	FALSE
327	Dysgonomonas	genus	156973	0.00292131	0.00292131	0.995321	1552	Clostridium butyricum	FALSE
1434	Dysgonomonas mossii	species	163665	0.00292131	0.00292131	0.995321	1552	Clostridium butyricum	FALSE
158	Edwardsiella	genus	635	0.934931	0.952681	0.984138	885	Serratia rubidaea	FALSE
911	Edwardsiella anguillarum	species	1821960	0.0562098	0.0562098	0.793945	910	Edwardsiella ictaluri	FALSE
910	Edwardsiella ictaluri	species	67780	0.163663	0.163663	0.793945	911	Edwardsiella anguillarum	FALSE
909	Edwardsiella tarda	species	636	0.480663	0.480663	0.937201	911	Edwardsiella anguillarum	FALSE
27	Eggerthella	genus	84111	0.269617	0.269617	0.984047	1747	Amycolatopsis vancoresmycina	FALSE
529	Eggerthella lenta	species	84112	0.269617	0.269617	0.984047	1747	Amycolatopsis vancoresmycina	FALSE
355	Eggerthia	genus	1279384	0.301612	0.301612	0.98675	1736	Oribacterium parvum	FALSE
1530	Eggerthia catenaformis	species	31973	0.301612	0.301612	0.98675	1736	Oribacterium parvum	FALSE
229	Ehrlichia	genus	943	0.940649	0.986341	0.990157	474	Mycoplasma arginini	FALSE
1152	Ehrlichia chaffeensis	species	945	0.212625	0.212625	0.955094	1153	Ehrlichia muris	FALSE
1153	Ehrlichia muris	species	35795	0.581006	0.581006	0.955094	1152	Ehrlichia chaffeensis	FALSE
1151	Ehrlichia ruminantium	species	779	0.379839	0.379839	0.985499	1153	Ehrlichia muris	FALSE
133	Eikenella	genus	538	0.66164	0.66164	0.965453	806	Neisseria elongata	FALSE
840	Eikenella corrodens	species	539	0.66164	0.66164	0.965453	806	Neisseria elongata	FALSE
394	Elizabethkingia	genus	308865	0.943531	0.972519	0.993191	1763	Sphingobacterium spiritivorum	FALSE
1638	Elizabethkingia anophelis	species	1117645	0.509986	0.509986	0.969891	1637	Elizabethkingia meningoseptica	FALSE
1637	Elizabethkingia meningoseptica	species	238	0.0187207	0.0187207	0.969891	1638	Elizabethkingia anophelis	FALSE
186	Endozoicomonas	genus	305899	0.945408	0.992784	0.995166	972	Marinobacter hydrocarbonoclasticus	FALSE
998	Endozoicomonas elysicola	species	305900	0.00219714	0.00219714	0.992218	999	Endozoicomonas montiporae	FALSE
999	Endozoicomonas montiporae	species	1027273	0.0333811	0.0333811	0.992218	998	Endozoicomonas elysicola	FALSE
425	Enhydrobacter	genus	212791	0.602587	0.602587	0.992312	783	Acinetobacter parvus	FALSE
1772	Enhydrobacter aerosaccus	species	225324	0.602587	0.602587	0.992312	783	Acinetobacter parvus	FALSE
139	Enterobacter	genus	547	0.878591	0.988478	0.924833	845	Citrobacter freundii	TRUE
854	Enterobacter asburiae	species	61645	0.792222	0.792222	0.854544	1879	Enterobacter hormaechei subgroup 1	FALSE
853	Enterobacter cancerogenus	species	69218	0.304412	0.304412	0.906462	854	Enterobacter asburiae	FALSE
851	Enterobacter cloacae	species	550		0.66532	0.28939	1880	Enterobacter hormaechei subgroup 2	TRUE
1883	Enterobacter cloacae subgroup 1	none		0.427776	0.437883	0.450291	1886	Enterobacter cloacae subgroup 4	FALSE
1884	Enterobacter cloacae subgroup 2	none		0.398652	0.398652	0.587579	1883	Enterobacter cloacae subgroup 1	FALSE
1885	Enterobacter cloacae subgroup 3	none		0.146311	0.146311	0.284571	1886	Enterobacter cloacae subgroup 4	FALSE
1886	Enterobacter cloacae subgroup 4	none		0.128633	0.128633	0.284571	1885	Enterobacter cloacae subgroup 3	FALSE
852	Enterobacter hormaechei	species	158836		0.607138	0.28939	1886	Enterobacter cloacae subgroup 4	TRUE
1879	Enterobacter hormaechei subgroup 1	none		0.424332	0.424332	0.500191	1883	Enterobacter cloacae subgroup 1	FALSE
1880	Enterobacter hormaechei subgroup 2	none		0.25	0.42803	0.28939	1886	Enterobacter cloacae subgroup 4	TRUE
855	Enterobacter ludwigii	species	299767	0.0169179	0.0169179	0.942451	513	Pantoea dispersa	FALSE
381	Enterocloster	genus	2719313	0.936513	0.978674	0.985803	1073	Hungatella hathewayi	FALSE
1613	Enterocloster bolteae	species	208479	0.571172	0.571172	0.846639	1612	Enterocloster clostridioformis	FALSE
1614	Enterocloster citroniae	species	358743	0.306965	0.306965	0.972161	1612	Enterocloster clostridioformis	FALSE
1612	Enterocloster clostridioformis	species	1531	0.317993	0.317993	0.846639	1613	Enterocloster bolteae	FALSE
331	Enterococcus	genus	1350	0.933852	0.996376	0.983002	1406	Streptococcus agalactiae	TRUE
1439	Enterococcus asini	species	57732	0.000836645	0.000836645	0.990789	1443	Enterococcus faecium	FALSE
1441	Enterococcus avium	species	33945	0.00223819	0.00223819	0.965709	1454	Enterococcus raffinosus	FALSE
1456	Enterococcus caccae	species	317735	0.000806452	0.000806452	0.94256	1459	Enterococcus haemoperoxidus	FALSE
1453	Enterococcus casseliflavus	species	37734	0.682617	0.682617	0.972155	1444	Enterococcus gallinarum	FALSE
1447	Enterococcus cecorum	species	44008	0.528364	0.528364	0.978437	1446	Enterococcus columbae	FALSE
1446	Enterococcus columbae	species	1355	0.00352609	0.00352609	0.978437	1447	Enterococcus cecorum	FALSE
1448	Enterococcus dispar	species	44009	0.00160192	0.00160192	0.986661	1442	Enterococcus faecalis	FALSE
1449	Enterococcus durans	species	53345	0.237828	0.237828	0.94756	1443	Enterococcus faecium	FALSE
1442	Enterococcus faecalis	species	1351	0.469766	0.469766	0.96243	1443	Enterococcus faecium	FALSE
1443	Enterococcus faecium	species	1352	0.77207	0.77207	0.94756	1449	Enterococcus durans	FALSE
1444	Enterococcus gallinarum	species	1353	0.54042	0.54042	0.972155	1453	Enterococcus casseliflavus	FALSE
1451	Enterococcus gilvus	species	160453	0.00160606	0.00160606	0.977435	1454	Enterococcus raffinosus	FALSE
1459	Enterococcus haemoperoxidus	species	155618	0.00368826	0.00368826	0.942179	1458	Enterococcus moraviensis	FALSE
1445	Enterococcus hirae	species	1354	0.329965	0.329965	0.963776	1455	Enterococcus villorum	FALSE
1458	Enterococcus moraviensis	species	155617	0.001396	0.001396	0.942179	1459	Enterococcus haemoperoxidus	FALSE
1450	Enterococcus mundtii	species	53346	0.642219	0.642219	0.980463	1449	Enterococcus durans	FALSE
1452	Enterococcus pallens	species	160454	0.00187441	0.00187441	0.989711	1454	Enterococcus raffinosus	FALSE
1457	Enterococcus phoeniculicola	species	154621	0.000554554	0.000554554	0.990095	1450	Enterococcus mundtii	FALSE
1454	Enterococcus raffinosus	species	71452	0.278986	0.278985	0.965709	1441	Enterococcus avium	FALSE
1440	Enterococcus saccharolyticus	species	41997	0.000176678	0.000176678	0.989742	1447	Enterococcus cecorum	FALSE
1455	Enterococcus villorum	species	112904	0.0015579	0.0015579	0.963776	1445	Enterococcus hirae	FALSE
412	Enterovibrio	genus	188143	0.935974	0.979236	0.985236	1258	Grimontia hollisae	FALSE
1732	Enterovibrio calviensis	species	91359	0.333455	0.333455	0.977547	1733	Enterovibrio norvegicus	FALSE
1733	Enterovibrio norvegicus	species	188144	0.251463	0.251463	0.977547	1732	Enterovibrio calviensis	FALSE
159	Epibacterium	genus	1649279	0.000690812	0.000690812	0.977949	1523	Phaeobacter italicus	FALSE
912	Epibacterium mobile	species	379347	0.000690812	0.000690812	0.977949	1523	Phaeobacter italicus	FALSE
350	Eremococcus	genus	171412	0.301212	0.301212	0.991751	1392	Facklamia hominis	FALSE
1521	Eremococcus coleocola	species	88132	0.301212	0.301212	0.991751	1392	Facklamia hominis	FALSE
142	Erwinia	genus	551	0.923985	0.98885	0.972616	510	Pantoea agglomerans	TRUE
859	Erwinia amylovora	species	552	0.387657	0.387657	0.85575	862	Erwinia pyrifoliae	FALSE
860	Erwinia billingiae	species	182337	0.533202	0.533202	0.972616	510	Pantoea agglomerans	FALSE
861	Erwinia iniecta	species	1560201	0.00819128	0.00819128	0.975418	860	Erwinia billingiae	FALSE
862	Erwinia pyrifoliae	species	79967	0.00316176	0.00316176	0.85575	859	Erwinia amylovora	FALSE
858	Erwinia tracheiphila	species	65700	0.0222197	0.0222197	0.98509	860	Erwinia billingiae	FALSE
90	Erysipelatoclostridium	genus	1505663	0.51275	0.51275	0.983047	965	Faecalitalea cylindroides	FALSE
391	Erysipelothrix	genus	1647	0.25228	0.25228	0.982904	506	Ureaplasma urealyticum	FALSE
1630	Erysipelothrix rhusiopathiae	species	1648	0.25228	0.25228	0.982904	506	Ureaplasma urealyticum	FALSE
260	Erythrobacter	genus	1041	0.00075287	0.00075287	0.990167	992	Altererythrobacter marensis	FALSE
1232	Erythrobacter marinus	species	874156	0.00075287	0.00075287	0.990167	992	Altererythrobacter marensis	FALSE
864	Escherichia albertii	species	208962	0.461644	0.461644	0.846409	1893	Escherichia coli subgroup 2	FALSE
1917	Escherichia coli	species	562		0.682538	0.364887	1912	Shigella sonnei	TRUE
1892	Escherichia coli subgroup 1	none		0.4	0.657563	0.442806	1893	Escherichia coli subgroup 2	TRUE
1893	Escherichia coli subgroup 2	none		0.346643	0.552925	0.364887	1912	Shigella sonnei	TRUE
1894	Escherichia coli subgroup 3	none		0.35	0.498793	0.368815	1893	Escherichia coli subgroup 2	TRUE
1862	Escherichia coli/Shigella	none		0.682538	0.682538	0.818747	863	Escherichia fergusonii	FALSE
863	Escherichia fergusonii	species	564	0.375312	0.375312	0.818747	1893	Escherichia coli subgroup 2	FALSE
453	Escherichia/Shigella	genus		0.802527	0.910681	0.844765	1351	Staphylococcus epidermidis	TRUE
299	Exiguobacterium	genus	33986	0.941554	0.991162	0.99111	1678	Brevibacterium casei	TRUE
1306	Exiguobacterium antarcticum	species	132920	0.325378	0.325378	0.897499	1307	Exiguobacterium undae	FALSE
1305	Exiguobacterium chiriqhucha	species	1385984	0.438699	0.438699	0.989442	1307	Exiguobacterium undae	FALSE
1307	Exiguobacterium undae	species	169177	0.433982	0.433982	0.897499	1306	Exiguobacterium antarcticum	FALSE
320	Facklamia	genus	66831	0.452898	0.452898	0.986802	1397	Streptococcus pseudoporcinus	FALSE
1392	Facklamia hominis	species	178214	0.452898	0.452898	0.986802	1397	Streptococcus pseudoporcinus	FALSE
165	Faecalitalea	genus	1573534	0.57085	0.57085	0.983047	726	[Clostridium] innocuum	FALSE
965	Faecalitalea cylindroides	species	39483	0.57085	0.57085	0.983047	726	[Clostridium] innocuum	FALSE
114	Fannyhessea	genus	2767327	0.644767	0.644767	0.995781	1472	Atopobium minutum	FALSE
800	Fannyhessea vaginae	species	82135	0.644767	0.644767	0.995781	1472	Atopobium minutum	FALSE
46	Ferrimicrobium	genus	121038	0.0225748	0.0225748	0.996569	720	Rhizobium leguminosarum	FALSE
575	Ferrimicrobium acidiphilum	species	121039	0.0225748	0.0225748	0.996569	720	Rhizobium leguminosarum	FALSE
208	Fibrobacter	genus	832	0.00137231	0.00137231	0.995719	720	Rhizobium leguminosarum	FALSE
1080	Fibrobacter succinogenes	species	833	0.00137231	0.00137231	0.995719	720	Rhizobium leguminosarum	FALSE
126	Finegoldia	genus	150022	0.5956	0.5956	0.969906	1840	Anaerococcus hydrogenalis	FALSE
830	Finegoldia magna	species	1260	0.5956	0.5956	0.969906	1840	Anaerococcus hydrogenalis	FALSE
54	Flavobacterium	genus	237	0.936279	0.997262	0.985557	1499	Bacillus safensis	TRUE
607	Flavobacterium cauense	species	510946	0.00101215	0.00101215	0.97754	608	Flavobacterium enshiense	FALSE
608	Flavobacterium enshiense	species	1341165	0.00379027	0.00379027	0.97754	607	Flavobacterium cauense	FALSE
609	Flavobacterium psychrophilum	species	96345	0.284509	0.284509	0.985557	1499	Bacillus safensis	FALSE
610	Flavobacterium rivuli	species	498301	0.00115252	0.00115252	0.976467	606	Flavobacterium subsaxonicum	FALSE
606	Flavobacterium subsaxonicum	species	426226	0.00744417	0.00744417	0.976467	610	Flavobacterium rivuli	FALSE
611	Flavobacterium suncheonense	species	350894	0.00768823	0.00768823	0.978554	607	Flavobacterium cauense	FALSE
13	Flavonifractor	genus	946234	0.477056	0.477056	0.962998	1744	Intestinimonas butyriciproducens	FALSE
498	Flavonifractor plautii	species	292800	0.477056	0.477056	0.962998	1744	Intestinimonas butyriciproducens	FALSE
108	Fluoribacter	genus	461	0.220608	0.220608	0.947324	759	Legionella cherrii	FALSE
766	Fluoribacter dumoffii	species	463	0.220608	0.220608	0.947324	759	Legionella cherrii	FALSE
56	Francisella	genus	262	0.94466	0.967832	0.994379	809	Paeniclostridium sordellii	FALSE
617	Francisella orientalis	species	299583	0.00935279	0.00935279	0.793841	616	Francisella philomiragia	FALSE
616	Francisella philomiragia	species	28110	0.503541	0.50354	0.793841	617	Francisella orientalis	FALSE
615	Francisella tularensis	species	263	0.459723	0.459723	0.955201	616	Francisella philomiragia	FALSE
162	Franconibacter	genus	1649295	0.901926	0.909328	0.949395	1883	Enterobacter cloacae subgroup 1	FALSE
927	Franconibacter helveticus	species	357240	0.346955	0.346955	0.894468	926	Franconibacter pulveris	FALSE
926	Franconibacter pulveris	species	435910	0.565028	0.565028	0.894468	927	Franconibacter helveticus	FALSE
246	Fructilactobacillus	genus	2767881	0.936616	0.996337	0.985912	1335	Pediococcus damnosus	TRUE
15	Fructobacillus	genus	559173	0.0112964	0.0112964	0.994692	1324	Leuconostoc pseudomesenteroides	FALSE
502	Fructobacillus fructosus	species	1631	0.0112964	0.0112964	0.994692	1324	Leuconostoc pseudomesenteroides	FALSE
97	Fulvimarina	genus	217510	0.00162734	0.00162734	0.98015	1855	Aurantimonas coralicida	FALSE
737	Fulvimarina pelagi	species	217511	0.00162734	0.00162734	0.98015	1855	Aurantimonas coralicida	FALSE
247	Furfurilactobacillus	genus	2767882	0.0180419	0.0180419	0.993844	1169	Lactobacillus paraplantarum	FALSE
214	Fusobacterium	genus	848	0.938735	0.996396	0.988142	1338	Peptostreptococcus anaerobius	TRUE
1125	Fusobacterium gonidiaformans	species	849	0.414948	0.414948	0.954387	1127	Fusobacterium necrophorum	FALSE
1129	Fusobacterium hwasookii	species	1583098	0.496441	0.496441	0.78724	1126	Fusobacterium nucleatum	FALSE
1127	Fusobacterium necrophorum	species	859	0.59898	0.598981	0.954387	1125	Fusobacterium gonidiaformans	FALSE
1126	Fusobacterium nucleatum	species	851	0.65	0.891486	0.78724	1129	Fusobacterium hwasookii	TRUE
1128	Fusobacterium ulcerans	species	861	0.384857	0.384857	0.988769	1126	Fusobacterium nucleatum	FALSE
434	Gallibacterium	genus	155493	0.603524	0.603524	0.974586	1639	Avibacterium paragallinarum	FALSE
1834	Gallibacterium anatis	species	750	0.603524	0.603524	0.974586	1639	Avibacterium paragallinarum	FALSE
161	Gardnerella	genus	2701	0.918828	0.966043	0.967187	801	Neisseria gonorrhoeae	FALSE
925	Gardnerella vaginalis	species	2702	0.918828	0.966043	0.967187	801	Neisseria gonorrhoeae	FALSE
338	Gemella	genus	1378	0.594091	0.594091	0.993955	1560	Clostridium novyi	FALSE
1471	Gemella sanguinis	species	84135	0.594091	0.594091	0.993955	1560	Clostridium novyi	FALSE
66	Geobacillus	genus	129337	0.929079	0.959251	0.977977	613	Parageobacillus toebii	FALSE
669	Geobacillus kaustophilus	species	1462	0.22951	0.22951	0.727342	667	Geobacillus thermoleovorans	FALSE
668	Geobacillus stearothermophilus	species	1422	0.612479	0.612479	0.794371	667	Geobacillus thermoleovorans	FALSE
666	Geobacillus thermodenitrificans	species	33940	0.184251	0.184251	0.948529	668	Geobacillus stearothermophilus	FALSE
667	Geobacillus thermoleovorans	species	33941	0.347424	0.347424	0.727342	669	Geobacillus kaustophilus	FALSE
379	Geobacter	genus	28231	0.940134	0.975137	0.989615	1845	Streptosporangium roseum	FALSE
1610	Geobacter metallireducens	species	28232	0.0325194	0.0325194	0.974389	1609	Geobacter sulfurreducens	FALSE
1609	Geobacter sulfurreducens	species	35554	0.3439	0.3439	0.974389	1610	Geobacter metallireducens	FALSE
329	Glaciecola	genus	89404	0.00250339	0.00250339	0.994491	1580	Paraglaciecola psychrophila	FALSE
1436	Glaciecola pallidula	species	56807	0.00250339	0.00250339	0.994491	1580	Paraglaciecola psychrophila	FALSE
233	Glaesserella	genus	2094023	0.735006	0.735006	0.982314	576	Mannheimia haemolytica	FALSE
1160	Glaesserella parasuis	species	738	0.735006	0.735006	0.982314	576	Mannheimia haemolytica	FALSE
367	Gluconacetobacter	genus	89583	0.258125	0.258125	0.977575	735	Komagataeibacter europaeus	FALSE
1573	Gluconacetobacter diazotrophicus	species	33996	0.258125	0.258125	0.977575	735	Komagataeibacter europaeus	FALSE
106	Gluconobacter	genus	441	0.927538	0.980024	0.976356	743	Acetobacter aceti	TRUE
754	Gluconobacter albidus	species	318683	0.497577	0.497578	0.902326	752	Gluconobacter oxydans	FALSE
752	Gluconobacter oxydans	species	442	0.642851	0.642851	0.902326	754	Gluconobacter albidus	FALSE
753	Gluconobacter thailandicus	species	257438	0.0442012	0.0442012	0.974364	752	Gluconobacter oxydans	FALSE
189	Glycomyces	genus	58113	0.00607064	0.00607064	0.97168	1817	Streptomyces viridochromogenes	FALSE
1009	Glycomyces tenuis	species	58116	0.00607064	0.00607064	0.97168	1817	Streptomyces viridochromogenes	FALSE
2	Gordonia	genus	2053	0.925864	0.978936	0.974594	1754	Nocardia farcinica	TRUE
458	Gordonia alkanivorans	species	84096	0.395821	0.395821	0.85927	460	Gordonia amicalis	FALSE
460	Gordonia amicalis	species	89053	0.443014	0.443014	0.85927	458	Gordonia alkanivorans	FALSE
459	Gordonia polyisoprenivorans	species	84595	0.437229	0.437229	0.96443	460	Gordonia amicalis	FALSE
456	Gordonia sihwensis	species	173559	0.351939	0.351939	0.972964	459	Gordonia polyisoprenivorans	FALSE
457	Gordonia terrae	species	2055	0.00106734	0.00106734	0.940573	458	Gordonia alkanivorans	FALSE
435	Granulibacter	genus	364409	0.422233	0.422233	0.992095	735	Komagataeibacter europaeus	FALSE
1835	Granulibacter bethesdensis	species	364410	0.422233	0.422233	0.992095	735	Komagataeibacter europaeus	FALSE
401	Granulicoccus	genus	448176	0.0168147	0.0168147	0.985501	1813	Streptomyces hygroscopicus	FALSE
1681	Granulicoccus phenolivorans	species	266854	0.0168147	0.0168147	0.985501	1813	Streptomyces hygroscopicus	FALSE
275	Grimontia	genus	246861	0.00489568	0.00489568	0.985236	1733	Enterovibrio norvegicus	FALSE
1258	Grimontia hollisae	species	673	0.00489568	0.00489568	0.985236	1733	Enterovibrio norvegicus	FALSE
180	Haemophilus	genus	724	0.922196	0.991115	0.970732	1286	Aggregatibacter aphrophilus	TRUE
987	Haemophilus haemolyticus	species	726	0.696984	0.696984	0.827624	988	Haemophilus influenzae	FALSE
988	Haemophilus influenzae	species	727	0.712895	0.712895	0.827624	987	Haemophilus haemolyticus	FALSE
990	Haemophilus parahaemolyticus	species	735	0.663654	0.663654	0.975086	991	Haemophilus sputorum	FALSE
989	Haemophilus parainfluenzae	species	729	0.789898	0.789898	0.945998	987	Haemophilus haemolyticus	FALSE
991	Haemophilus sputorum	species	1078480	0.236791	0.236791	0.975086	990	Haemophilus parahaemolyticus	FALSE
143	Hafnia	genus	568	0.936071	0.940352	0.985338	1884	Enterobacter cloacae subgroup 2	FALSE
865	Hafnia alvei	species	569	0.936071	0.940352	0.985338	1884	Enterobacter cloacae subgroup 2	FALSE
173	Halomonas	genus	2745	0.941994	0.988951	0.991573	1542	Tistrella mobilis	FALSE
974	Halomonas anticariensis	species	258591	0.00271047	0.00271047	0.988937	975	Halomonas huangheensis	FALSE
975	Halomonas huangheensis	species	1178482	0.000482121	0.000482121	0.988937	974	Halomonas anticariensis	FALSE
48	Helicobacter	genus	209	0.930638	0.999056	0.979619	803	Neisseria meningitidis	TRUE
586	Helicobacter ailurogastricus	species	1578720	0.353575	0.353575	0.935665	582	Helicobacter heilmannii	FALSE
585	Helicobacter bilis	species	37372	0.692072	0.692072	0.955229	581	Helicobacter trogontum	FALSE
588	Helicobacter bizzozeronii	species	56877	0.518217	0.518217	0.984375	586	Helicobacter ailurogastricus	FALSE
580	Helicobacter canadensis	species	123841	0.000778816	0.000778816	0.977165	583	Helicobacter pullorum	FALSE
579	Helicobacter cinaedi	species	213	0.24277	0.24277	0.96927	585	Helicobacter bilis	FALSE
582	Helicobacter heilmannii	species	35817	0.406114	0.406114	0.935665	586	Helicobacter ailurogastricus	FALSE
583	Helicobacter pullorum	species	35818	0.561294	0.561294	0.977165	580	Helicobacter canadensis	FALSE
578	Helicobacter pylori	species	210	0.858418	0.858418	0.979066	587	Helicobacter suis	FALSE
587	Helicobacter suis	species	104628	0.0832095	0.0832095	0.971292	582	Helicobacter heilmannii	FALSE
581	Helicobacter trogontum	species	50960	0.52142	0.52142	0.955229	585	Helicobacter bilis	FALSE
584	Helicobacter typhlonius	species	76936	0.00962052	0.00962052	0.981632	579	Helicobacter cinaedi	FALSE
232	Herbaspirillum	genus	963	0.929854	0.961411	0.978794	590	Achromobacter xylosoxidans	FALSE
1158	Herbaspirillum chlorophenolicum	species	211589	0.00496814	0.00496814	0.954663	1157	Herbaspirillum seropedicae	FALSE
1159	Herbaspirillum rubrisubalbicans	species	80842	0.586351	0.586351	0.894123	1157	Herbaspirillum seropedicae	FALSE
1157	Herbaspirillum seropedicae	species	964	0.00462156	0.00462156	0.894123	1159	Herbaspirillum rubrisubalbicans	FALSE
436	Histophilus	genus	214906	0.430691	0.430691	0.976185	997	Pasteurella multocida	FALSE
1836	Histophilus somni	species	731	0.430691	0.430691	0.976185	997	Pasteurella multocida	FALSE
248	Holzapfelia	genus	2767883	0.0704177	0.0704177	0.994619	1205	Ligilactobacillus salivarius	FALSE
170	Hungateiclostridium	genus	2304692	0.940655	0.98645	0.990163	1717	Thermoanaerobacter thermocopriae	FALSE
971	Hungateiclostridium clariflavum	species	288965	0.238639	0.238639	0.983039	970	Hungateiclostridium thermocellum	FALSE
970	Hungateiclostridium thermocellum	species	1515	0.169811	0.169811	0.983039	971	Hungateiclostridium clariflavum	FALSE
203	Hungatella	genus	1649459	0.288766	0.288766	0.985322	1344	[Clostridium] symbiosum	FALSE
1073	Hungatella hathewayi	species	154046	0.288766	0.288766	0.985322	1344	[Clostridium] symbiosum	FALSE
68	Hydrogenophaga	genus	47420	0.0336657	0.0336657	0.970503	728	Alicycliphilus denitrificans	FALSE
671	Hydrogenophaga intermedia	species	65786	0.0336657	0.0336657	0.970503	728	Alicycliphilus denitrificans	FALSE
49	Hydrogenovibrio	genus	28884	0.00944907	0.00944907	0.996118	790	Acinetobacter gerneri	FALSE
589	Hydrogenovibrio marinus	species	28885	0.00944907	0.00944907	0.996118	790	Acinetobacter gerneri	FALSE
417	Intestinimonas	genus	1392389	0.433181	0.433181	0.962998	498	Flavonifractor plautii	FALSE
1744	Intestinimonas butyriciproducens	species	1297617	0.433181	0.433181	0.962998	498	Flavonifractor plautii	FALSE
225	Janthinobacterium	genus	29580	0.00561191	0.00561191	0.981791	1157	Herbaspirillum seropedicae	FALSE
1146	Janthinobacterium agaricidamnosum	species	55508	0.00561191	0.00561191	0.981791	1157	Herbaspirillum seropedicae	FALSE
172	Jejuia	genus	762551	0.0129231	0.0129231	0.989696	1711	Algibacter lectus	FALSE
973	Jejuia pallidilutea	species	504487	0.0129231	0.0129231	0.989696	1711	Algibacter lectus	FALSE
17	Jeotgalibaca	genus	1470540	0.24566	0.24566	0.994287	1448	Enterococcus dispar	FALSE
505	Jeotgalibaca dankookensis	species	708126	0.24566	0.24566	0.994287	1448	Enterococcus dispar	FALSE
168	Jonquetella	genus	428711	0.142185	0.142185	0.993748	562	Azospirillum brasilense	FALSE
968	Jonquetella anthropi	species	428712	0.142185	0.142185	0.993748	562	Azospirillum brasilense	FALSE
356	Kandleria	genus	1279388	0.3053	0.3053	0.993785	1530	Eggerthia catenaformis	FALSE
1531	Kandleria vitulina	species	1630	0.3053	0.3053	0.993785	1530	Eggerthia catenaformis	FALSE
195	Ketogulonicigenium	genus	92944	0.00397269	0.00397269	0.9827	618	Paracoccus pantotrophus	FALSE
1040	Ketogulonicigenium vulgare	species	92945	0.00397269	0.00397269	0.9827	618	Paracoccus pantotrophus	FALSE
370	Kingella	genus	32257	0.405254	0.405254	0.99185	807	Neisseria weaveri	FALSE
1576	Kingella kingae	species	504	0.405254	0.405254	0.99185	807	Neisseria weaveri	FALSE
4	Kitasatospora	genus	2063	0.818638	0.947083	0.861725	1820	Streptomyces pyridomyceticus	TRUE
462	Kitasatospora aureofaciens	species	1894	0.479394	0.479394	0.861725	1820	Streptomyces pyridomyceticus	FALSE
463	Kitasatospora setae	species	2066	0.00242857	0.00242857	0.939965	1830	Streptomyces rubellomurinus	FALSE
145	Klebsiella	genus	570	0.881806	0.955573	0.928217	1879	Enterobacter hormaechei subgroup 1	TRUE
867	Klebsiella aerogenes	species	548	0.678305	0.678305	0.890932	869	Klebsiella pneumoniae	FALSE
868	Klebsiella oxytoca	species	571	0.846123	0.846123	0.910792	869	Klebsiella pneumoniae	FALSE
869	Klebsiella pneumoniae	species	573	0.469109	0.469109	0.689194	870	Klebsiella variicola	FALSE
870	Klebsiella variicola	species	244366	0.370991	0.370991	0.689194	869	Klebsiella pneumoniae	FALSE
31	Kocuria	genus	57493	0.927368	0.980806	0.976177	1570	Rothia kristinae	TRUE
533	Kocuria palustris	species	71999	0.503967	0.503967	0.970776	534	Kocuria rhizophila	FALSE
534	Kocuria rhizophila	species	72000	0.866092	0.866092	0.970776	533	Kocuria palustris	FALSE
95	Komagataeibacter	genus	1434011	0.928696	0.973221	0.977575	1573	Gluconacetobacter diazotrophicus	FALSE
735	Komagataeibacter europaeus	species	33995	0.469835	0.469835	0.857929	734	Komagataeibacter intermedius	FALSE
733	Komagataeibacter hansenii	species	436	0.0369236	0.0369236	0.967924	735	Komagataeibacter europaeus	FALSE
734	Komagataeibacter intermedius	species	66229	0.127546	0.127546	0.857929	735	Komagataeibacter europaeus	FALSE
324	Kordiimonas	genus	288021	0.00581641	0.00581641	0.991996	848	Pannonibacter phragmitetus	FALSE
1431	Kordiimonas gwangyangensis	species	288022	0.00581641	0.00581641	0.991996	848	Pannonibacter phragmitetus	FALSE
344	Kosakonia	genus	1330547	0.68637	0.68637	0.950727	845	Citrobacter freundii	FALSE
1509	Kosakonia radicincitans	species	283686	0.68637	0.68637	0.950727	845	Citrobacter freundii	FALSE
79	Kutzneria	genus	43356	0.00701789	0.00701789	0.971485	1747	Amycolatopsis vancoresmycina	FALSE
707	Kutzneria albida	species	43357	0.00701789	0.00701789	0.971485	1747	Amycolatopsis vancoresmycina	FALSE
33	Kytococcus	genus	57499	0.574595	0.574595	0.92734	519	Schaalia odontolytica	FALSE
537	Kytococcus sedentarius	species	1276	0.574595	0.574595	0.92734	519	Schaalia odontolytica	FALSE
220	Labrenzia	genus	478070	0.939182	0.986754	0.988613	848	Pannonibacter phragmitetus	FALSE
1139	Labrenzia alba	species	311410	0.00502422	0.00502422	0.986364	1140	Labrenzia alexandrii	FALSE
1140	Labrenzia alexandrii	species	388408	0.479208	0.479208	0.986364	1139	Labrenzia alba	FALSE
382	Lachnoanaerobaculum	genus	1164882	0.503149	0.503149	0.994067	879	Parvimonas micra	FALSE
1615	Lachnoanaerobaculum saburreum	species	467210	0.503149	0.503149	0.994067	879	Parvimonas micra	FALSE
334	Lachnobacterium	genus	140625	0.246413	0.246413	0.992895	1520	Lachnospira multipara	FALSE
1463	Lachnobacterium bovis	species	140626	0.246413	0.246413	0.992895	1520	Lachnospira multipara	FALSE
315	Lachnoclostridium	genus	1506553	0.936056	0.997225	0.985322	1073	Hungatella hathewayi	TRUE
1343	Lachnoclostridium phytofermentans	species	66219	0.0682933	0.0682934	0.994216	1559	Clostridium kluyveri	FALSE
349	Lachnospira	genus	28050	0.325226	0.325226	0.992895	1463	Lachnobacterium bovis	FALSE
1520	Lachnospira multipara	species	28051	0.325226	0.325226	0.992895	1463	Lachnobacterium bovis	FALSE
271	Lacticaseibacillus	genus	2759736	0.911622	0.997476	0.959602	1603	Lactobacillus zeae	TRUE
1250	Lacticaseibacillus camelliae	species	381742	0.0202955	0.0202955	0.99006	1248	Lactobacillus nasuensis	FALSE
1861	Lacticaseibacillus casei/paracasei	none		0.474511	0.474511	0.96215	1603	Lactobacillus zeae	FALSE
1865	Lacticaseibacillus paracasei	species	1597		0.467957	0.290047	1864	Lactobacillus casei	TRUE
237	Lactiplantibacillus	genus	2767842	0.931692	0.986148	0.980729	678	Limosilactobacillus fermentum	TRUE
1168	Lactiplantibacillus plantarum	species	1590	0.621811	0.621811	0.881593	1169	Lactobacillus paraplantarum	FALSE
376	Lactobacillus	genus	1578	0.911622	0.999557	0.959602	1252	Lactobacillus rhamnosus	TRUE
1589	Lactobacillus acetotolerans	species	1600	0.317087	0.317087	0.979747	1588	Lactobacillus helveticus	FALSE
1211	Lactobacillus acidipiscis	species	89059	0.374529	0.374529	0.97491	1212	Lactobacillus pobuzihii	FALSE
1586	Lactobacillus acidophilus	species	1579	0.0524506	0.0524506	0.957106	1590	Lactobacillus amylovorus	FALSE
1591	Lactobacillus amylolyticus	species	83683	0.00889736	0.00889736	0.970715	1588	Lactobacillus helveticus	FALSE
1590	Lactobacillus amylovorus	species	1604	0.534412	0.534412	0.795171	1604	Lactobacillus kitasatonis	FALSE
1202	Lactobacillus animalis	species	1605	0.279371	0.279371	0.827738	1203	Lactobacillus murinus	FALSE
683	Lactobacillus antri	species	227943	0.00435414	0.00435414	0.909512	679	Limosilactobacillus oris	FALSE
1208	Lactobacillus apodemi	species	307126	0.00795174	0.00795174	0.970191	1202	Lactobacillus animalis	FALSE
1196	Lactobacillus brevis	species	1580	0.579069	0.579069	0.978264	1199	Lactobacillus parabrevis	FALSE
1224	Lactobacillus buchneri	species	1581	0.508909	0.508909	0.956741	1229	Lactobacillus otakiensis	FALSE
1864	Lactobacillus casei	species	1582		0.456054	0.290047	1865	Lacticaseibacillus paracasei	TRUE
1206	Lactobacillus ceti	species	395085	0.00606673	0.00606673	0.991208	1205	Ligilactobacillus salivarius	FALSE
1220	Lactobacillus collinoides	species	33960	0.104663	0.104663	0.959257	1221	Lactobacillus paracollinoides	FALSE
1216	Lactobacillus coryniformis	species	1610	0.498356	0.498356	0.982067	1168	Lactiplantibacillus plantarum	FALSE
1600	Lactobacillus crispatus	species	47770	0.58703	0.58703	0.954889	1593	Lactobacillus gallinarum	FALSE
1185	Lactobacillus crustorum	species	392416	0.000452899	0.000452899	0.970216	1181	Lactobacillus paralimentarius	FALSE
1195	Lactobacillus curvatus	species	28038	0.376895	0.376895	0.955809	1194	Lactobacillus sakei	FALSE
1587	Lactobacillus delbrueckii	species	1584	0.556915	0.556915	0.961692	1592	Lactobacillus equicursoris	FALSE
1209	Lactobacillus equi	species	137357	0.357607	0.357606	0.99009	1201	Ligilactobacillus agilis	FALSE
1592	Lactobacillus equicursoris	species	420645	0.465689	0.465689	0.961692	1587	Lactobacillus delbrueckii	FALSE
685	Lactobacillus equigenerosi	species	417373	0.0154513	0.0154513	0.990377	682	Lactobacillus gastricus	FALSE
1170	Lactobacillus fabifermentans	species	483011	0.155109	0.155109	0.980264	1168	Lactiplantibacillus plantarum	FALSE
1182	Lactobacillus farciminis	species	1612	0.0055814	0.0055814	0.970694	1185	Lactobacillus crustorum	FALSE
1227	Lactobacillus farraginis	species	390841	0.00695118	0.00695118	0.973933	1225	Lactobacillus hilgardii	FALSE
1191	Lactobacillus floricola	species	679249	0.0704177	0.0704177	0.994619	1205	Ligilactobacillus salivarius	FALSE
1186	Lactobacillus florum	species	640331	0.257919	0.257919	0.993458	1189	Lactobacillus lindneri	FALSE
1187	Lactobacillus fructivorans	species	1614	0.51322	0.51322	0.99117	1189	Lactobacillus lindneri	FALSE
1193	Lactobacillus fuchuensis	species	164393	0.00278164	0.00278164	0.979664	1195	Lactobacillus curvatus	FALSE
1593	Lactobacillus gallinarum	species	52242	0.0067769	0.0067769	0.878893	1588	Lactobacillus helveticus	FALSE
682	Lactobacillus gastricus	species	227942	0.665898	0.665898	0.990377	685	Lactobacillus equigenerosi	FALSE
1602	Lactobacillus gigeriorum	species	1203069	0.0112554	0.0112554	0.97765	1595	Lactobacillus pasteurii	FALSE
1598	Lactobacillus hamsteri	species	96565	0.00603366	0.00603366	0.974467	1593	Lactobacillus gallinarum	FALSE
1219	Lactobacillus harbinensis	species	304207	0.00770479	0.00770478	0.993048	1252	Lactobacillus rhamnosus	FALSE
1207	Lactobacillus hayakitensis	species	396716	0.00766871	0.00766871	0.985984	1205	Ligilactobacillus salivarius	FALSE
1588	Lactobacillus helveticus	species	1587	0.544252	0.544252	0.878893	1593	Lactobacillus gallinarum	FALSE
1225	Lactobacillus hilgardii	species	1588	0.00914216	0.00914216	0.973933	1227	Lactobacillus farraginis	FALSE
1218	Lactobacillus hokkaidonensis	species	1193095	0.0045045	0.0045045	0.988015	1213	Liquorilactobacillus vini	FALSE
1601	Lactobacillus hominis	species	1203033	0.00325926	0.00325926	0.983482	1584	Lactobacillus johnsonii	FALSE
1583	Lactobacillus iners	species	147802	0.420228	0.420228	0.986792	1468	Aerococcus christensenii	FALSE
676	Lactobacillus ingluviei	species	148604	0.575247	0.575247	0.98747	677	Lactobacillus reuteri	FALSE
1594	Lactobacillus jensenii	species	109790	0.851422	0.894706	0.896234	1585	Lactobacillus psittaci	FALSE
1584	Lactobacillus johnsonii	species	33959	0.662513	0.662513	0.981617	1590	Lactobacillus amylovorus	FALSE
1597	Lactobacillus kefiranofaciens	species	267818	0.263221	0.263221	0.916837	1588	Lactobacillus helveticus	FALSE
1230	Lactobacillus kisonensis	species	481722	0.1314	0.1314	0.982591	1224	Lactobacillus buchneri	FALSE
1604	Lactobacillus kitasatonis	species	237446	0.00817884	0.00817884	0.795171	1590	Lactobacillus amylovorus	FALSE
1200	Lactobacillus koreensis	species	637971	0.0151515	0.0151515	0.973262	1199	Lactobacillus parabrevis	FALSE
1180	Lactobacillus kunkeei	species	148814	0.769301	0.769301	0.994751	678	Limosilactobacillus fermentum	FALSE
1189	Lactobacillus lindneri	species	53444	0.00754717	0.00754717	0.982004	1188	Lactobacillus sanfranciscensis	FALSE
1222	Lactobacillus malefermentans	species	176292	0.0304073	0.0304073	0.981632	1335	Pediococcus damnosus	FALSE
1214	Lactobacillus mali	species	1618	0.199375	0.199375	0.99062	1335	Pediococcus damnosus	FALSE
684	Lactobacillus mucosae	species	97478	0.593172	0.593172	0.988938	678	Limosilactobacillus fermentum	FALSE
1203	Lactobacillus murinus	species	1622	0.559665	0.559665	0.827738	1202	Lactobacillus animalis	FALSE
1198	Lactobacillus namurensis	species	380393	0.646778	0.646778	0.963878	1197	Lactobacillus spicheri	FALSE
1248	Lactobacillus nasuensis	species	944671	0.0345354	0.0345354	0.99006	1250	Lacticaseibacillus camelliae	FALSE
1183	Lactobacillus nodensis	species	460870	0.00478548	0.00478548	0.984582	1181	Lactobacillus paralimentarius	FALSE
1229	Lactobacillus otakiensis	species	481720	0.000164204	0.000164204	0.956741	1224	Lactobacillus buchneri	FALSE
681	Lactobacillus panis	species	47493	0.00417798	0.00417798	0.978263	683	Lactobacillus antri	FALSE
1253	Lactobacillus pantheris	species	171523	0.021457	0.021457	0.978547	1249	Lactobacillus thailandensis	FALSE
1199	Lactobacillus parabrevis	species	357278	0.0080682	0.0080682	0.973262	1200	Lactobacillus koreensis	FALSE
1226	Lactobacillus parabuchneri	species	152331	0.121666	0.121666	0.966339	1224	Lactobacillus buchneri	FALSE
1221	Lactobacillus paracollinoides	species	240427	0.0257175	0.0257175	0.959257	1220	Lactobacillus collinoides	FALSE
1228	Lactobacillus parafarraginis	species	390842	0.522575	0.522575	0.976557	1226	Lactobacillus parabuchneri	FALSE
1181	Lactobacillus paralimentarius	species	83526	0.829631	0.829631	0.970216	1185	Lactobacillus crustorum	FALSE
1169	Lactobacillus paraplantarum	species	60520	0.491516	0.491516	0.881593	1168	Lactiplantibacillus plantarum	FALSE
1595	Lactobacillus pasteurii	species	872327	0.00284333	0.00284333	0.97765	1602	Lactobacillus gigeriorum	FALSE
1167	Lactobacillus pentosus	species	1589	0.0661518	0.0661518	0.956799	1168	Lactiplantibacillus plantarum	FALSE
1212	Lactobacillus pobuzihii	species	449659	0.00682157	0.00682157	0.97491	1211	Lactobacillus acidipiscis	FALSE
1585	Lactobacillus psittaci	species	116089	0.00506146	0.00506146	0.896234	1594	Lactobacillus jensenii	FALSE
677	Lactobacillus reuteri	species	1598	0.74856	0.74856	0.977958	678	Limosilactobacillus fermentum	FALSE
1252	Lactobacillus rhamnosus	species	47715	0.565008	0.565008	0.959602	1603	Lactobacillus zeae	FALSE
1190	Lactobacillus rossiae	species	231049	0.0180419	0.0180419	0.993844	1169	Lactobacillus paraplantarum	FALSE
1204	Lactobacillus ruminis	species	1623	0.539166	0.539166	0.99151	684	Lactobacillus mucosae	FALSE
1210	Lactobacillus saerimneri	species	228229	0.394245	0.394245	0.993541	1207	Lactobacillus hayakitensis	FALSE
1194	Lactobacillus sakei	species	1599	0.527548	0.527548	0.955809	1195	Lactobacillus curvatus	FALSE
1188	Lactobacillus sanfranciscensis	species	1625	0.283981	0.283981	0.982004	1189	Lactobacillus lindneri	FALSE
1251	Lactobacillus saniviri	species	931533	0.0258702	0.0258702	0.993112	678	Limosilactobacillus fermentum	FALSE
1605	Lactobacillus selangorensis	species	81857	0.0433447	0.0433447	0.994954	1251	Lactobacillus saniviri	FALSE
1596	Lactobacillus senmaizukei	species	431273	0.00353527	0.00353527	0.980197	1196	Lactobacillus brevis	FALSE
1247	Lactobacillus sharpeae	species	1626	0.0340064	0.0340064	0.992826	1249	Lactobacillus thailandensis	FALSE
1223	Lactobacillus similis	species	414682	0.0177065	0.0177065	0.988101	1220	Lactobacillus collinoides	FALSE
1197	Lactobacillus spicheri	species	216463	0.475204	0.475204	0.963878	1198	Lactobacillus namurensis	FALSE
1215	Lactobacillus sucicola	species	519050	0.00509832	0.00509832	0.991545	1214	Lactobacillus mali	FALSE
1217	Lactobacillus suebicus	species	152335	0.00541072	0.00541072	0.991833	1218	Lactobacillus hokkaidonensis	FALSE
1249	Lactobacillus thailandensis	species	381741	0.0171265	0.0171265	0.978547	1253	Lactobacillus pantheris	FALSE
1599	Lactobacillus ultunensis	species	227945	0.00243013	0.00243013	0.952863	1590	Lactobacillus amylovorus	FALSE
680	Lactobacillus vaginalis	species	1633	0.0138399	0.0138399	0.982547	677	Lactobacillus reuteri	FALSE
1184	Lactobacillus versmoldensis	species	194326	0.0090804	0.0090804	0.985345	1182	Lactobacillus farciminis	FALSE
1603	Lactobacillus zeae	species	57037	0.00239406	0.00239406	0.959602	1252	Lactobacillus rhamnosus	FALSE
332	Lactococcus	genus	1357	0.938043	0.992666	0.987414	1443	Enterococcus faecium	TRUE
1461	Lactococcus garvieae	species	1363	0.792961	0.792961	0.980473	1460	Lactococcus lactis	FALSE
1460	Lactococcus lactis	species	1358	0.92139	0.92139	0.980473	1461	Lactococcus garvieae	FALSE
131	Laribacter	genus	168470	0.280442	0.280442	0.988461	590	Achromobacter xylosoxidans	FALSE
835	Laribacter hongkongensis	species	168471	0.280442	0.280442	0.988461	590	Achromobacter xylosoxidans	FALSE
250	Latilactobacillus	genus	2767885	0.936168	0.981356	0.98544	1211	Lactobacillus acidipiscis	FALSE
99	Lawsonella	genus	1847725	0.135755	0.135755	0.993631	1694	Corynebacterium otitidis	FALSE
739	Lawsonella clevelandensis	species	1528099	0.135755	0.135755	0.993631	1694	Corynebacterium otitidis	FALSE
273	Lechevalieria	genus	166974	0.00185784	0.00185784	0.966123	1745	Amycolatopsis mediterranei	FALSE
406	Leclercia	genus	83654	0.334791	0.334791	0.939925	1880	Enterobacter hormaechei subgroup 2	FALSE
1712	Leclercia adecarboxylata	species	83655	0.334791	0.334791	0.939925	1880	Enterobacter hormaechei subgroup 2	FALSE
107	Legionella	genus	445	0.899957	0.998756	0.947324	766	Fluoribacter dumoffii	TRUE
758	Legionella anisa	species	28082	0.130741	0.130741	0.953617	759	Legionella cherrii	FALSE
759	Legionella cherrii	species	28084	0.167075	0.167075	0.947324	766	Fluoribacter dumoffii	FALSE
761	Legionella geestiana	species	45065	0.0664703	0.0664703	0.996039	766	Fluoribacter dumoffii	FALSE
755	Legionella hackeliae	species	449	0.0745256	0.0745256	0.976536	757	Legionella pneumophila	FALSE
762	Legionella lansingensis	species	45067	0.00350989	0.00350989	0.992938	755	Legionella hackeliae	FALSE
756	Legionella longbeachae	species	450	0.0936115	0.0936115	0.898797	760	Legionella sainthelensi	FALSE
765	Legionella moravica	species	39962	0.00467103	0.00467103	0.988454	757	Legionella pneumophila	FALSE
764	Legionella oakridgensis	species	29423	0.169806	0.169806	0.978728	757	Legionella pneumophila	FALSE
757	Legionella pneumophila	species	446	0.869243	0.869243	0.962824	766	Fluoribacter dumoffii	FALSE
760	Legionella sainthelensi	species	28087	0.00201875	0.00201875	0.898797	756	Legionella longbeachae	FALSE
763	Legionella shakespearei	species	45075	0.00421179	0.00421179	0.988905	765	Legionella moravica	FALSE
267	Leminorella	genus	82980	0.00481959	0.00481959	0.989369	882	Serratia marcescens	FALSE
1242	Leminorella grimontii	species	82981	0.00481959	0.00481959	0.989369	882	Serratia marcescens	FALSE
258	Lentilactobacillus	genus	2767893	0.936585	0.990538	0.985879	1335	Pediococcus damnosus	TRUE
1255	Lentzea aerocolonigenes	species	68170	0.00185784	0.00185784	0.966123	1745	Amycolatopsis mediterranei	FALSE
206	Leptolinea	genus	475966	0.000763456	0.000763456	0.996347	889	Xenorhabdus nematophila	FALSE
1077	Leptolinea tardivitalis	species	229920	0.000763456	0.000763456	0.996347	889	Xenorhabdus nematophila	FALSE
38	Leptospira	genus	171	0.939891	0.998561	0.989358	1351	Staphylococcus epidermidis	TRUE
553	Leptospira alstonii	species	28452	0.267972	0.267972	0.952324	552	Leptospira weilii	FALSE
547	Leptospira biflexa	species	172	0.000488122	0.000488122	0.966126	556	Leptospira meyeri	FALSE
549	Leptospira borgpetersenii	species	174	0.455147	0.455147	0.836342	557	Leptospira mayottensis	FALSE
548	Leptospira interrogans	species	173	0.535542	0.535543	0.796671	555	Leptospira kirschneri	FALSE
555	Leptospira kirschneri	species	29507	0.518064	0.518064	0.796671	548	Leptospira interrogans	FALSE
554	Leptospira licerasiae	species	447106	0.00230947	0.00230947	0.99461	550	Leptospira noguchii	FALSE
557	Leptospira mayottensis	species	1137606	0.158066	0.158066	0.836342	549	Leptospira borgpetersenii	FALSE
556	Leptospira meyeri	species	29508	0.310919	0.310919	0.966126	547	Leptospira biflexa	FALSE
550	Leptospira noguchii	species	28182	0.666612	0.666612	0.859555	555	Leptospira kirschneri	FALSE
551	Leptospira santarosai	species	28183	0.587439	0.587439	0.920685	552	Leptospira weilii	FALSE
552	Leptospira weilii	species	28184	0.676246	0.676246	0.845066	557	Leptospira mayottensis	FALSE
39	Leptospirillum	genus	179	0.427549	0.427549	0.99604	981	Mesorhizobium plurifarium	FALSE
558	Leptospirillum ferriphilum	species	178606	0.427549	0.427549	0.99604	981	Mesorhizobium plurifarium	FALSE
330	Leptotrichia	genus	32067	0.938363	0.938363	0.989125	871	Pseudoleptotrichia goodfellowii	FALSE
1438	Leptotrichia hofstadii	species	157688	0.553657	0.553657	0.932547	1437	Leptotrichia wadei	FALSE
1437	Leptotrichia wadei	species	157687	0.568404	0.568404	0.932547	1438	Leptotrichia hofstadii	FALSE
166	Leucobacter	genus	55968	0.685779	0.685779	0.977077	1850	Curtobacterium oceanosedimentum	FALSE
966	Leucobacter chromiiresistens	species	1079994	0.685779	0.685779	0.977077	1850	Curtobacterium oceanosedimentum	FALSE
305	Leuconostoc	genus	1243	0.940957	0.992315	0.990481	1297	Weissella koreensis	TRUE
1323	Leuconostoc citreum	species	33964	0.332398	0.332398	0.972193	1324	Leuconostoc pseudomesenteroides	FALSE
1325	Leuconostoc gelidum	species	1244	0.764449	0.764449	0.984118	1323	Leuconostoc citreum	FALSE
1326	Leuconostoc mesenteroides	species	1245	0.622392	0.622392	0.952158	1324	Leuconostoc pseudomesenteroides	FALSE
1324	Leuconostoc pseudomesenteroides	species	33968	0.194938	0.194938	0.952158	1326	Leuconostoc mesenteroides	FALSE
251	Levilactobacillus	genus	2767886	0.931187	0.990662	0.980197	1596	Lactobacillus senmaizukei	TRUE
307	Liberibacter	genus	34019	0.945937	0.996135	0.995723	1022	Bartonella clarridgeiae	TRUE
1329	Liberibacter crescens	species	1273132	0.00869565	0.00869565	0.994853	1331	Candidatus Liberibacter solanacearum	FALSE
252	Ligilactobacillus	genus	2767887	0.936168	0.997708	0.98544	1195	Lactobacillus curvatus	TRUE
1201	Ligilactobacillus agilis	species	1601	0.627392	0.627392	0.99009	1209	Lactobacillus equi	FALSE
1205	Ligilactobacillus salivarius	species	1624	0.623834	0.623834	0.985984	1207	Lactobacillus hayakitensis	FALSE
73	Limosilactobacillus	genus	2742598	0.931692	0.998008	0.980729	1168	Lactiplantibacillus plantarum	TRUE
678	Limosilactobacillus fermentum	species	1613	0.623846	0.623846	0.977958	677	Lactobacillus reuteri	FALSE
679	Limosilactobacillus oris	species	1632	0.39846	0.39846	0.909512	683	Lactobacillus antri	FALSE
253	Liquorilactobacillus	genus	2767888	0.938614	0.993822	0.988015	1218	Lactobacillus hokkaidonensis	TRUE
1213	Liquorilactobacillus vini	species	238015	0.339755	0.339755	0.988015	1218	Lactobacillus hokkaidonensis	FALSE
387	Listeria	genus	1637	0.937439	0.994244	0.986778	1349	Staphylococcus aureus	TRUE
1625	Listeria fleischmannii	species	1069827	0.651629	0.651629	0.989412	1623	Listeria monocytogenes	FALSE
1621	Listeria grayi	species	1641	0.314436	0.314436	0.985132	1623	Listeria monocytogenes	FALSE
1622	Listeria innocua	species	1642	0.593867	0.593866	0.849088	1623	Listeria monocytogenes	FALSE
1620	Listeria ivanovii	species	1638	0.750797	0.750797	0.875858	1624	Listeria seeligeri	FALSE
1623	Listeria monocytogenes	species	1639	0.754125	0.754125	0.849088	1622	Listeria innocua	FALSE
1626	Listeria newyorkensis	species	1497681	0.292626	0.292626	0.991799	1623	Listeria monocytogenes	FALSE
1624	Listeria seeligeri	species	1640	0.428837	0.428837	0.875858	1620	Listeria ivanovii	FALSE
254	Loigolactobacillus	genus	2767889	0.498356	0.498356	0.982067	1168	Lactiplantibacillus plantarum	FALSE
333	Lonsdalea	genus	1082702	0.00469432	0.00469432	0.982888	1369	Dickeya dadantii	FALSE
1462	Lonsdalea quercina	species	71657	0.00469432	0.00469432	0.982888	1369	Dickeya dadantii	FALSE
316	Lysinibacillus	genus	400634	0.939912	0.992058	0.989381	1618	Solibacillus silvestris	TRUE
1346	Lysinibacillus fusiformis	species	28031	0.7	0.940224	0.781611	1345	Lysinibacillus sphaericus	TRUE
1347	Lysinibacillus odysseyi	species	202611	0.00192864	0.00192864	0.989381	1618	Solibacillus silvestris	FALSE
1345	Lysinibacillus sphaericus	species	1421	0.206846	0.206846	0.781611	1346	Lysinibacillus fusiformis	FALSE
14	Lysobacter	genus	68	0.924971	0.983625	0.973654	1680	Pseudoxanthomonas suwonensis	TRUE
500	Lysobacter antibioticus	species	84531	0.35737	0.35737	0.933794	499	Lysobacter capsici	FALSE
499	Lysobacter capsici	species	435897	0.480067	0.480067	0.933794	500	Lysobacter antibioticus	FALSE
501	Lysobacter defluvii	species	391738	0.0221367	0.0221367	0.973654	1680	Pseudoxanthomonas suwonensis	FALSE
223	Mageeibacillus	genus	1637257	0.256637	0.256637	0.990775	1468	Aerococcus christensenii	FALSE
1144	Mageeibacillus indolicus	species	884684	0.256637	0.256637	0.990775	1468	Aerococcus christensenii	FALSE
47	Mannheimia	genus	75984	0.912094	0.961796	0.960098	1507	Bibersteinia trehalosi	TRUE
576	Mannheimia haemolytica	species	75985	0.398678	0.398678	0.941881	577	Mannheimia varigena	FALSE
577	Mannheimia varigena	species	85404	0.426698	0.426698	0.941881	576	Mannheimia haemolytica	FALSE
64	Marinagarivorans	genus	1792291	0.211458	0.211458	0.990429	937	Vibrio cholerae	FALSE
664	Marinagarivorans algicola	species	1513270	0.211458	0.211458	0.990429	937	Vibrio cholerae	FALSE
78	Marinilabilia	genus	59738	0.00643777	0.00643777	0.995597	564	Saccharicrinis fermentans	FALSE
706	Marinilabilia salmonicolor	species	989	0.00643777	0.00643777	0.995597	564	Saccharicrinis fermentans	FALSE
171	Marinobacter	genus	2742	0.59095	0.59095	0.992761	628	Pseudomonas aeruginosa	FALSE
972	Marinobacter hydrocarbonoclasticus	species	2743	0.59095	0.59095	0.992761	628	Pseudomonas aeruginosa	FALSE
116	Mariprofundus	genus	377315	0.464752	0.464752	0.995927	1519	Stenotrophomonas maltophilia	FALSE
808	Mariprofundus ferrooxydans	species	314344	0.464752	0.464752	0.995927	1519	Stenotrophomonas maltophilia	FALSE
413	Mediterraneibacter	genus	2316020	0.923266	0.989009	0.971859	1148	Dorea formicigenerans	TRUE
224	Megasphaera	genus	906	0.442806	0.442806	0.991344	981	Mesorhizobium plurifarium	FALSE
1145	Megasphaera elsdenii	species	907	0.442806	0.442806	0.991344	981	Mesorhizobium plurifarium	FALSE
3	Meiothermus	genus	65551	0.207928	0.207928	0.985355	624	Thermus oshimai	FALSE
461	Meiothermus ruber	species	277	0.207928	0.207928	0.985355	624	Thermus oshimai	FALSE
296	Melissococcus	genus	33969	0.198203	0.198203	0.992222	1458	Enterococcus moraviensis	FALSE
1302	Melissococcus plutonius	species	33970	0.198203	0.198203	0.992222	1458	Enterococcus moraviensis	FALSE
291	Mesoplasma	genus	46239	0.40899	0.40899	0.98396	490	Mycoplasma yeatsii	FALSE
1289	Mesoplasma florum	species	2151	0.40899	0.40899	0.98396	490	Mycoplasma yeatsii	FALSE
176	Mesorhizobium	genus	68287	0.92017	0.93816	0.9686	722	Rhizobium etli	FALSE
982	Mesorhizobium ciceri	species	39645	0.385958	0.385958	0.934895	981	Mesorhizobium plurifarium	FALSE
981	Mesorhizobium plurifarium	species	69974	0.511621	0.511621	0.934895	982	Mesorhizobium ciceri	FALSE
416	Methylacidiphilum	genus	511745	0.00811643	0.00811643	0.997312	1128	Fusobacterium ulcerans	FALSE
1743	Methylacidiphilum fumariolicum	species	591154	0.00811643	0.00811643	0.997312	1128	Fusobacterium ulcerans	FALSE
98	Methylobacter	genus	429	0.663016	0.663017	0.994405	1904	Pseudomonas syringae subgroup 3	FALSE
738	Methylobacter tundripaludum	species	173365	0.663016	0.663017	0.994405	1904	Pseudomonas syringae subgroup 3	FALSE
94	Methylobacterium	genus	407	0.91435	0.965922	0.962474	1234	Methylorubrum extorquens	TRUE
730	Methylobacterium aquaticum	species	270351	0.0396184	0.0396184	0.417785	731	Methylobacterium platani	FALSE
731	Methylobacterium platani	species	427683	0.0391048	0.0391048	0.417785	730	Methylobacterium aquaticum	FALSE
732	Methylobacterium radiotolerans	species	31998	0.408749	0.408749	0.962474	1234	Methylorubrum extorquens	FALSE
96	Methylococcus	genus	413	0.294949	0.294949	0.987903	1532	Rubrivivax gelatinosus	FALSE
736	Methylococcus capsulatus	species	414	0.294949	0.294949	0.987903	1532	Rubrivivax gelatinosus	FALSE
262	Methylorubrum	genus	2282523	0.640665	0.640665	0.962474	732	Methylobacterium radiotolerans	FALSE
1234	Methylorubrum extorquens	species	408	0.640665	0.640665	0.962474	732	Methylobacterium radiotolerans	FALSE
337	Methyloversatilis	genus	378210	0.905747	0.905747	0.979641	1532	Rubrivivax gelatinosus	FALSE
1470	Methyloversatilis discipulorum	species	1119528	0.000286287	0.000286287	0.905582	1469	Methyloversatilis universalis	FALSE
1469	Methyloversatilis universalis	species	378211	0.00455386	0.00455386	0.905582	1470	Methyloversatilis discipulorum	FALSE
276	Microbacterium	genus	33882	0.923953	0.967493	0.972582	1849	Curtobacterium flaccumfaciens	FALSE
1260	Microbacterium oleivorans	species	273677	0.209779	0.209779	0.965754	1259	Microbacterium testaceum	FALSE
1259	Microbacterium testaceum	species	2033	0.384469	0.384469	0.965754	1260	Microbacterium oleivorans	FALSE
313	Micrococcus	genus	1269	0.607621	0.607621	0.978503	1408	Streptococcus pneumoniae	FALSE
1341	Micrococcus luteus	species	1270	0.607621	0.607621	0.978503	1408	Streptococcus pneumoniae	FALSE
282	Microcystis	genus	1125	0.722818	0.722818	0.991386	1238	Planktothrix prolifica	FALSE
1267	Microcystis aeruginosa	species	1126	0.722818	0.722818	0.991386	1238	Planktothrix prolifica	FALSE
1	Mobiluncus	genus	2050	0.938501	0.991801	0.987895	1241	Actinobaculum massiliense	TRUE
454	Mobiluncus curtisii	species	2051	0.58688	0.58688	0.977284	455	Mobiluncus mulieris	FALSE
455	Mobiluncus mulieris	species	2052	0.314572	0.314572	0.977284	454	Mobiluncus curtisii	FALSE
284	Moellerella	genus	158848	0.560504	0.560504	0.985904	875	Providencia stuartii	FALSE
1269	Moellerella wisconsensis	species	158849	0.560504	0.560504	0.985904	875	Providencia stuartii	FALSE
308	Moorella	genus	44260	0.359718	0.359718	0.995041	1745	Amycolatopsis mediterranei	FALSE
1332	Moorella thermoacetica	species	1525	0.359718	0.359718	0.995041	1745	Amycolatopsis mediterranei	FALSE
112	Moraxella	genus	475	0.944111	0.956588	0.993801	1772	Enhydrobacter aerosaccus	FALSE
798	Moraxella catarrhalis	species	480	0.944111	0.956588	0.993801	1772	Enhydrobacter aerosaccus	FALSE
147	Morganella	genus	581	0.831856	0.831856	0.97959	869	Klebsiella pneumoniae	FALSE
872	Morganella morganii	species	582	0.831856	0.831856	0.97959	869	Klebsiella pneumoniae	FALSE
177	Moritella	genus	58050	0.00307348	0.00307348	0.993986	1709	Aliivibrio fischeri	FALSE
983	Moritella marina	species	90736	0.00307348	0.00307348	0.993986	1709	Aliivibrio fischeri	FALSE
216	Mycetocola	genus	76634	0.000528634	0.000528634	0.953035	1815	Streptomyces rimosus	FALSE
1132	Mycetocola saprophilus	species	76636	0.000528634	0.000528634	0.953035	1815	Streptomyces rimosus	FALSE
411	Mycobacterium	genus	1763	0.915412	0.991503	0.963591	1272	Mycolicibacterium phlei	TRUE
1720	Mycobacterium avium	species	1764	0.451616	0.451616	0.891542	1721	Mycobacterium intracellulare	FALSE
1728	Mycobacterium canettii	species	78331	0.12	0.185046	0.137517	1724	Mycobacterium tuberculosis	TRUE
1719	Mycobacterium chimaera	species	222805	0.0919087	0.0919087	0.518153	1721	Mycobacterium intracellulare	FALSE
1729	Mycobacterium haemophilum	species	29311	0.239996	0.239996	0.942362	1723	Mycobacterium leprae	FALSE
1721	Mycobacterium intracellulare	species	1767	0.329639	0.329639	0.518153	1719	Mycobacterium chimaera	FALSE
1722	Mycobacterium kansasii	species	1768	0.783348	0.783348	0.961783	1720	Mycobacterium avium	FALSE
1727	Mycobacterium kyorinense	species	487514	0.0286783	0.0286783	0.96543	1720	Mycobacterium avium	FALSE
1723	Mycobacterium leprae	species	1769	0.00114137	0.00114137	0.892236	1730	Mycobacterium lepromatosis	FALSE
1730	Mycobacterium lepromatosis	species	480418	0.0384738	0.0384738	0.892236	1723	Mycobacterium leprae	FALSE
1725	Mycobacterium marinum	species	1781	0.338593	0.338593	0.964975	1722	Mycobacterium kansasii	FALSE
1731	Mycobacterium nebraskense	species	244292	0.277374	0.277374	0.917081	1721	Mycobacterium intracellulare	FALSE
1726	Mycobacterium simiae	species	1784	0.525487	0.525487	0.960468	1720	Mycobacterium avium	FALSE
1724	Mycobacterium tuberculosis	species	1773	0.0825003	0.0825003	0.137517	1728	Mycobacterium canettii	FALSE
204	Mycobacteroides	genus	670516	0.917154	0.923754	0.965426	785	Acinetobacter lwoffii	FALSE
1075	Mycobacteroides abscessus	species	36809	0.599596	0.599596	0.90266	1074	Mycobacteroides immunogenum	FALSE
1074	Mycobacteroides immunogenum	species	83262	0.0882144	0.0882144	0.90266	1075	Mycobacteroides abscessus	FALSE
286	Mycolicibacterium	genus	1866885	0.915412	0.979046	0.963591	1720	Mycobacterium avium	TRUE
1280	Mycolicibacterium chlorophenolicum	species	37916	0.00197239	0.00197239	0.940963	1277	Mycolicibacterium gilvum	FALSE
1271	Mycolicibacterium fortuitum	species	1766	0.375863	0.375863	0.901033	1275	Mycolicibacterium senegalense	FALSE
1277	Mycolicibacterium gilvum	species	1804	0.374215	0.374215	0.940963	1280	Mycolicibacterium chlorophenolicum	FALSE
1282	Mycolicibacterium hassiacum	species	46351	0.0091567	0.0091567	0.939398	1272	Mycolicibacterium phlei	FALSE
1283	Mycolicibacterium mucogenicum	species	56689	0.0405427	0.0405427	0.96324	1280	Mycolicibacterium chlorophenolicum	FALSE
1274	Mycolicibacterium neoaurum	species	1795	0.755878	0.755878	0.970521	1277	Mycolicibacterium gilvum	FALSE
1278	Mycolicibacterium obuense	species	1807	0.468664	0.468664	0.941107	1280	Mycolicibacterium chlorophenolicum	FALSE
1272	Mycolicibacterium phlei	species	1771	0.23915	0.23915	0.939398	1282	Mycolicibacterium hassiacum	FALSE
1275	Mycolicibacterium senegalense	species	1796	0.000262835	0.000262835	0.901033	1271	Mycolicibacterium fortuitum	FALSE
1281	Mycolicibacterium setense	species	431269	0.279893	0.279893	0.916139	1271	Mycolicibacterium fortuitum	FALSE
1273	Mycolicibacterium smegmatis	species	1772	0.424636	0.424636	0.95962	1272	Mycolicibacterium phlei	FALSE
1276	Mycolicibacterium thermoresistibile	species	1797	0.00468126	0.00468126	0.959149	1272	Mycolicibacterium phlei	FALSE
1279	Mycolicibacterium vaccae	species	1810	0.00462493	0.00462493	0.95102	1277	Mycolicibacterium gilvum	FALSE
10	Mycoplasma	genus	2093	0.934762	1	0.98396	1289	Mesoplasma florum	TRUE
474	Mycoplasma arginini	species	2094	0.239336	0.239336	0.987263	1033	Rickettsia bellii	FALSE
491	Mycoplasma bovis	species	28903	0.412192	0.412192	0.989776	485	Mycoplasma fermentans	FALSE
493	Mycoplasma canis	species	29555	0.462545	0.462545	0.99265	485	Mycoplasma fermentans	FALSE
475	Mycoplasma capricolum	species	2095	0.524781	0.524781	0.72876	482	Mycoplasma leachii	FALSE
485	Mycoplasma fermentans	species	2115	0.177264	0.177264	0.987533	821	Mycoplasmopsis columbina	FALSE
489	Mycoplasma flocculare	species	2128	0.00466563	0.00466563	0.948251	479	Mycoplasma hyopneumoniae	FALSE
476	Mycoplasma gallisepticum	species	2096	0.396707	0.396707	0.982152	484	Mycoplasma synoviae	FALSE
477	Mycoplasma genitalium	species	2097	0.13089	0.13089	0.991224	483	Mycoplasma pneumoniae	FALSE
492	Mycoplasma haemofelis	species	29501	0.384833	0.384833	0.997083	1125	Fusobacterium gonidiaformans	FALSE
478	Mycoplasma hominis	species	2098	0.5	0.5	0.985884	811	Peptoniphilus lacrimalis	FALSE
479	Mycoplasma hyopneumoniae	species	2099	0.365079	0.365079	0.948251	489	Mycoplasma flocculare	FALSE
480	Mycoplasma hyorhinis	species	2100	0.173351	0.173351	0.986586	479	Mycoplasma hyopneumoniae	FALSE
494	Mycoplasma hyosynoviae	species	29559	0.33804	0.33804	0.9875	474	Mycoplasma arginini	FALSE
486	Mycoplasma iowae	species	2116	0.268279	0.268279	0.991735	482	Mycoplasma leachii	FALSE
482	Mycoplasma leachii	species	2105	0.0885214	0.0885214	0.72876	475	Mycoplasma capricolum	FALSE
495	Mycoplasma meleagridis	species	29561	0.306954	0.306954	0.986328	821	Mycoplasmopsis columbina	FALSE
481	Mycoplasma mycoides	species	2102	0.679269	0.679269	0.734395	482	Mycoplasma leachii	FALSE
487	Mycoplasma pirum	species	2122	0.0076087	0.0076087	0.993522	486	Mycoplasma iowae	FALSE
483	Mycoplasma pneumoniae	species	2104	0.0793288	0.0793288	0.991224	477	Mycoplasma genitalium	FALSE
488	Mycoplasma putrefaciens	species	2123	0.235593	0.235593	0.977654	490	Mycoplasma yeatsii	FALSE
473	Mycoplasma suis	species	57372	0.378819	0.378819	0.996457	1561	Clostridium baratii	FALSE
484	Mycoplasma synoviae	species	2109	0.22	0.22	0.982152	476	Mycoplasma gallisepticum	FALSE
490	Mycoplasma yeatsii	species	51365	0.584727	0.584727	0.976057	475	Mycoplasma capricolum	FALSE
124	Mycoplasmopsis	genus	2767358	0.937012	0.994232	0.986328	495	Mycoplasma meleagridis	TRUE
822	Mycoplasmopsis californica	species	2113	0.184764	0.184764	0.992239	485	Mycoplasma fermentans	FALSE
821	Mycoplasmopsis columbina	species	114881	0.295969	0.295969	0.986328	495	Mycoplasma meleagridis	FALSE
263	Myroides	genus	76831	0.944129	0.991088	0.99382	1557	Clostridium beijerinckii	FALSE
1237	Myroides marinus	species	703342	0.412805	0.412805	0.955508	1236	Myroides odoratimimus	FALSE
1236	Myroides odoratimimus	species	76832	0.545139	0.545139	0.955508	1237	Myroides marinus	FALSE
1235	Myroides odoratus	species	256	0.00514286	0.00514286	0.988749	1237	Myroides marinus	FALSE
8	Myxococcus	genus	32	0.0126297	0.0126297	0.963857	472	Stigmatella aurantiaca	FALSE
471	Myxococcus xanthus	species	34	0.0126297	0.0126297	0.963857	472	Stigmatella aurantiaca	FALSE
115	Neisseria	genus	482	0.91718	0.989519	0.965453	840	Eikenella corrodens	TRUE
806	Neisseria elongata	species	495	0.611146	0.611146	0.96166	805	Neisseria polysaccharea	FALSE
801	Neisseria gonorrhoeae	species	485	0.209948	0.209948	0.649185	803	Neisseria meningitidis	FALSE
802	Neisseria lactamica	species	486	0.490065	0.490065	0.728343	805	Neisseria polysaccharea	FALSE
803	Neisseria meningitidis	species	487	0.568882	0.568882	0.649185	801	Neisseria gonorrhoeae	FALSE
804	Neisseria mucosa	species	488	0.557835	0.557835	0.946777	805	Neisseria polysaccharea	FALSE
805	Neisseria polysaccharea	species	489	0.655809	0.668884	0.690325	803	Neisseria meningitidis	FALSE
807	Neisseria weaveri	species	28091	0.168307	0.168307	0.984657	803	Neisseria meningitidis	FALSE
140	Neobacillus	genus	2675232	0.00220878	0.00220878	0.993215	842	Cytobacillus firmus	FALSE
856	Neobacillus vireti	species	220686	0.00220878	0.00220878	0.993215	842	Cytobacillus firmus	FALSE
393	Neorhizobium	genus	1525371	0.846053	0.846053	0.965498	720	Rhizobium leguminosarum	FALSE
1636	Neorhizobium galegae	species	399	0.846053	0.846053	0.965498	720	Rhizobium leguminosarum	FALSE
22	Nitratireductor	genus	245876	0.409326	0.409326	0.98131	982	Mesorhizobium ciceri	FALSE
518	Nitratireductor aquibiodomus	species	204799	0.409326	0.409326	0.98131	982	Mesorhizobium ciceri	FALSE
301	Nitrosococcus	genus	1227	0.432241	0.432241	0.99687	635	Pseudomonas balearica	FALSE
1309	Nitrosococcus oceani	species	1229	0.432241	0.432241	0.99687	635	Pseudomonas balearica	FALSE
419	Nocardia	genus	1817	0.925489	0.983794	0.974199	1745	Amycolatopsis mediterranei	TRUE
1751	Nocardia arizonensis	species	1141647	0.000275786	0.000275786	0.960676	1754	Nocardia farcinica	FALSE
1753	Nocardia carnea	species	37328	0.0023761	0.0023761	0.944138	1749	Nocardia rhamnosiphila	FALSE
1754	Nocardia farcinica	species	37329	0.380236	0.380236	0.960676	1751	Nocardia arizonensis	FALSE
1756	Nocardia jinanensis	species	382504	0.394867	0.394867	0.905554	1749	Nocardia rhamnosiphila	FALSE
1750	Nocardia otitidiscaviarum	species	1823	0.483677	0.483677	0.945113	1755	Nocardia seriolae	FALSE
1749	Nocardia rhamnosiphila	species	426716	0.023514	0.023514	0.905554	1756	Nocardia jinanensis	FALSE
1755	Nocardia seriolae	species	37332	0.0262061	0.0262061	0.945113	1750	Nocardia otitidiscaviarum	FALSE
1752	Nocardia vulneris	species	1141657	0.00332662	0.00332662	0.96228	1754	Nocardia farcinica	FALSE
444	Nocardiopsis	genus	2013	0.921722	0.940571	0.970234	1805	Streptomyces albus	FALSE
1848	Nocardiopsis alba	species	53437	0.296293	0.296293	0.934843	1847	Nocardiopsis dassonvillei	FALSE
1847	Nocardiopsis dassonvillei	species	2014	0.658091	0.658091	0.934843	1848	Nocardiopsis alba	FALSE
365	Nodularia	genus	159191	0.0202295	0.0202295	0.982728	1287	Aphanizomenon flos-aquae	FALSE
1571	Nodularia spumigena	species	70799	0.0202295	0.0202295	0.982728	1287	Aphanizomenon flos-aquae	FALSE
226	Nonlabens	genus	363408	0.836345	0.836345	0.994371	1793	Cellulophaga baltica	FALSE
1147	Nonlabens ulvanivorans	species	906888	0.836345	0.836345	0.994371	1793	Cellulophaga baltica	FALSE
429	Novosphingobium	genus	165696	0.930815	0.98381	0.979805	1785	Sphingobium yanoikuyae	TRUE
1788	Novosphingobium nitrogenifigens	species	378548	0.00989776	0.00989776	0.98168	1789	Novosphingobium subterraneum	FALSE
1787	Novosphingobium pentaromativorans	species	205844	0.00186637	0.00186637	0.979459	1789	Novosphingobium subterraneum	FALSE
1789	Novosphingobium subterraneum	species	48936	0.00147026	0.00147026	0.979459	1787	Novosphingobium pentaromativorans	FALSE
41	Oblitimonas	genus	1849530	0.419846	0.419846	0.992657	872	Morganella morganii	FALSE
560	Oblitimonas alkaliphila	species	1697053	0.419846	0.419846	0.992657	872	Morganella morganii	FALSE
102	Oceanobacillus	genus	182709	0.386684	0.386684	0.992201	749	Virgibacillus halodenitrificans	FALSE
748	Oceanobacillus picturae	species	171693	0.386684	0.386684	0.992201	749	Virgibacillus halodenitrificans	FALSE
129	Ochrobactrum	genus	528	0.529343	0.529343	0.887919	600	Brucella intermedia	FALSE
833	Ochrobactrum anthropi	species	529	0.529343	0.529343	0.887919	600	Brucella intermedia	FALSE
294	Oenococcus	genus	46254	0.943346	0.99206	0.992996	1460	Lactococcus lactis	FALSE
1295	Oenococcus kitaharae	species	336988	0.00193658	0.00193658	0.990091	1296	Oenococcus oeni	FALSE
1296	Oenococcus oeni	species	1247	0.455115	0.455115	0.990091	1295	Oenococcus kitaharae	FALSE
24	Oligella	genus	90243	0.41331	0.41331	0.996656	1141	Taylorella asinigenitalis	FALSE
521	Oligella urethralis	species	90245	0.41331	0.41331	0.996656	1141	Taylorella asinigenitalis	FALSE
300	Oligotropha	genus	40136	0.0538292	0.0538292	0.981669	713	Bradyrhizobium yuanmingense	FALSE
1308	Oligotropha carboxidovorans	species	40137	0.0538292	0.0538292	0.981669	713	Bradyrhizobium yuanmingense	FALSE
199	Olsenella	genus	133925	0.296819	0.296819	0.98886	1678	Brevibacterium casei	FALSE
1046	Olsenella uli	species	133926	0.296819	0.296819	0.98886	1678	Brevibacterium casei	FALSE
414	Oribacterium	genus	265975	0.109918	0.109918	0.98675	1530	Eggerthia catenaformis	FALSE
1736	Oribacterium parvum	species	1501329	0.109918	0.109918	0.98675	1530	Eggerthia catenaformis	FALSE
433	Orientia	genus	69474	0.753649	0.753649	0.994578	1561	Clostridium baratii	FALSE
1833	Orientia tsutsugamushi	species	784	0.753649	0.753649	0.994578	1561	Clostridium baratii	FALSE
383	Ornithobacterium	genus	28250	0.0608814	0.0608814	0.990613	1102	Prevotella bivia	FALSE
1616	Ornithobacterium rhinotracheale	species	28251	0.0608814	0.0608814	0.990613	1102	Prevotella bivia	FALSE
28	Paenarthrobacter	genus	1742992	0.317711	0.317711	0.987777	1813	Streptomyces hygroscopicus	FALSE
530	Paenarthrobacter nicotinovorans	species	29320	0.317711	0.317711	0.987777	1813	Streptomyces hygroscopicus	FALSE
304	Paenibacillus	genus	44249	0.938606	0.998039	0.988007	1845	Streptosporangium roseum	TRUE
1320	Paenibacillus darwinianus	species	1380763	0.0568986	0.0568986	0.99185	1636	Neorhizobium galegae	FALSE
1318	Paenibacillus durus	species	44251	0.0165172	0.0165172	0.988056	1312	Paenibacillus riograndensis	FALSE
1314	Paenibacillus elgii	species	189691	0.63401	0.63401	0.985514	1319	Paenibacillus mucilaginosus	FALSE
1317	Paenibacillus glucanolyticus	species	59843	0.329672	0.329672	0.992163	1312	Paenibacillus riograndensis	FALSE
1313	Paenibacillus graminis	species	189425	0.00980177	0.00980177	0.794477	1312	Paenibacillus riograndensis	FALSE
1316	Paenibacillus larvae	species	1464	0.299088	0.299088	0.995743	1475	Bacillus glycinifermentans	FALSE
1321	Paenibacillus massiliensis	species	225917	0.323012	0.323012	0.992515	1315	Paenibacillus polymyxa	FALSE
1319	Paenibacillus mucilaginosus	species	61624	0.297582	0.297582	0.985514	1314	Paenibacillus elgii	FALSE
1322	Paenibacillus pinihumi	species	669462	0.0194751	0.0194751	0.992842	1314	Paenibacillus elgii	FALSE
1315	Paenibacillus polymyxa	species	1406	0.858503	0.858503	0.992515	1321	Paenibacillus massiliensis	FALSE
1312	Paenibacillus riograndensis	species	483937	0.540317	0.540316	0.794477	1313	Paenibacillus graminis	FALSE
117	Paeniclostridium	genus	1849828	0.579602	0.579602	0.957899	799	Paraclostridium bifermentans	FALSE
809	Paeniclostridium sordellii	species	1505	0.579602	0.579602	0.957899	799	Paraclostridium bifermentans	FALSE
265	Pandoraea	genus	93217	0.932559	0.935998	0.981641	1380	Burkholderia pseudomallei	FALSE
1239	Pandoraea apista	species	93218	0.254571	0.254571	0.862658	1240	Pandoraea pnomenusa	FALSE
1240	Pandoraea pnomenusa	species	93220	0.25	0.932309	0.862658	1239	Pandoraea apista	TRUE
137	Pannonibacter	genus	227873	0.408608	0.408608	0.975287	1542	Tistrella mobilis	FALSE
848	Pannonibacter phragmitetus	species	121719	0.408608	0.408608	0.975287	1542	Tistrella mobilis	FALSE
20	Pantoea	genus	53335	0.895328	0.999228	0.942451	855	Enterobacter ludwigii	TRUE
510	Pantoea agglomerans	species	549	0.552743	0.552743	0.967753	513	Pantoea dispersa	FALSE
511	Pantoea ananatis	species	553	0.597647	0.597647	0.92615	512	Pantoea stewartii	FALSE
513	Pantoea dispersa	species	59814	0.447446	0.447446	0.942451	855	Enterobacter ludwigii	FALSE
512	Pantoea stewartii	species	66269	0.464179	0.464179	0.92615	511	Pantoea ananatis	FALSE
122	Parabacteroides	genus	375288	0.917208	0.993043	0.965482	1056	Bacteroides fragilis	TRUE
815	Parabacteroides distasonis	species	823	0.603465	0.603465	0.975386	819	Parabacteroides merdae	FALSE
816	Parabacteroides goldsteinii	species	328812	0.505942	0.505942	0.953951	817	Parabacteroides gordonii	FALSE
817	Parabacteroides gordonii	species	574930	0.00264389	0.00264389	0.953951	816	Parabacteroides goldsteinii	FALSE
818	Parabacteroides johnsonii	species	387661	0.431587	0.431587	0.854451	819	Parabacteroides merdae	FALSE
819	Parabacteroides merdae	species	46503	0.536726	0.536726	0.854451	818	Parabacteroides johnsonii	FALSE
415	Paraburkholderia	genus	1822464	0.923489	0.97992	0.972094	724	Caballeronia zhejiangensis	TRUE
1739	Paraburkholderia caribensis	species	75105	0.359277	0.359277	0.970114	1742	Paraburkholderia phenoliruptrix	FALSE
1740	Paraburkholderia fungorum	species	134537	0.449615	0.449615	0.945675	1741	Paraburkholderia xenovorans	FALSE
1738	Paraburkholderia kururiensis	species	984307	0.644531	0.644531	0.970017	1742	Paraburkholderia phenoliruptrix	FALSE
1737	Paraburkholderia mimosarum	species	312026	0.39423	0.39423	0.970784	1738	Paraburkholderia kururiensis	FALSE
1742	Paraburkholderia phenoliruptrix	species	252970	0.570468	0.570468	0.952431	1741	Paraburkholderia xenovorans	FALSE
1741	Paraburkholderia xenovorans	species	36873	0.000478927	0.000478927	0.945675	1740	Paraburkholderia fungorum	FALSE
384	Parachlamydia	genus	83551	0.163969	0.163969	0.994966	1577	Candidatus Protochlamydia amoebophila	FALSE
1617	Parachlamydia acanthamoebae	species	83552	0.163969	0.163969	0.994966	1577	Candidatus Protochlamydia amoebophila	FALSE
113	Paraclostridium	genus	1849822	0.611206	0.611206	0.957899	809	Paeniclostridium sordellii	FALSE
799	Paraclostridium bifermentans	species	1490	0.611206	0.611206	0.957899	809	Paeniclostridium sordellii	FALSE
57	Paracoccus	genus	265	0.926198	0.968277	0.974945	1244	Rhodobacter sphaeroides	FALSE
618	Paracoccus pantotrophus	species	82367	0.244503	0.244503	0.965375	619	Paracoccus sanguinis	FALSE
619	Paracoccus sanguinis	species	1545044	0.634169	0.634169	0.965375	618	Paracoccus pantotrophus	FALSE
55	Parageobacillus	genus	1906945	0.929079	0.956104	0.977977	668	Geobacillus stearothermophilus	FALSE
614	Parageobacillus caldoxylosilyticus	species	81408	0.352936	0.352936	0.934702	613	Parageobacillus toebii	FALSE
612	Parageobacillus thermoglucosidasius	species	1426	0.276445	0.276445	0.936156	613	Parageobacillus toebii	FALSE
613	Parageobacillus toebii	species	153151	0.511779	0.511779	0.934702	614	Parageobacillus caldoxylosilyticus	FALSE
374	Paraglaciecola	genus	1621534	0.00762141	0.00762141	0.994491	1436	Glaciecola pallidula	FALSE
1580	Paraglaciecola psychrophila	species	326544	0.00762141	0.00762141	0.994491	1436	Glaciecola pallidula	FALSE
369	Parascardovia	genus	196082	0.308042	0.308042	0.991765	1654	Bifidobacterium indicum	FALSE
1575	Parascardovia denticolens	species	78258	0.308042	0.308042	0.991765	1654	Bifidobacterium indicum	FALSE
151	Parvimonas	genus	543311	0.521991	0.521991	0.986884	1423	Streptococcus constellatus	FALSE
879	Parvimonas micra	species	33033	0.521991	0.521991	0.986884	1423	Streptococcus constellatus	FALSE
185	Pasteurella	genus	745	0.411986	0.411986	0.973062	988	Haemophilus influenzae	FALSE
997	Pasteurella multocida	species	747	0.411986	0.411986	0.973062	988	Haemophilus influenzae	FALSE
255	Paucilactobacillus	genus	2767890	0.938614	0.99192	0.988015	1213	Liquorilactobacillus vini	TRUE
358	Pectobacterium	genus	122277	0.897413	0.897413	0.980458	1370	Dickeya dianthicola	FALSE
1538	Pectobacterium atrosepticum	species	29471	0.312082	0.312082	0.815789	1540	Pectobacterium betavasculorum	FALSE
1540	Pectobacterium betavasculorum	species	55207	0.203343	0.203343	0.815789	1538	Pectobacterium atrosepticum	FALSE
1535	Pectobacterium brasiliense	species	180957	0.676764	0.680234	0.712383	1534	Pectobacterium carotovorum	FALSE
1534	Pectobacterium carotovorum	species	554	0.564881	0.564881	0.673141	1537	Pectobacterium odoriferum	FALSE
1537	Pectobacterium odoriferum	species	78398	0.328923	0.328923	0.673141	1534	Pectobacterium carotovorum	FALSE
1539	Pectobacterium parmentieri	species	1905730	0.262544	0.262544	0.720179	1541	Pectobacterium wasabiae	FALSE
1536	Pectobacterium parvum	species	2778550	0.279416	0.279416	0.75389	1535	Pectobacterium brasiliense	FALSE
1541	Pectobacterium wasabiae	species	55208	0.0024839	0.0024839	0.720179	1539	Pectobacterium parmentieri	FALSE
309	Pediococcus	genus	1253	0.824546	0.997678	0.867943	1299	Weissella halotolerans	TRUE
1333	Pediococcus acidilactici	species	1254	0.53913	0.53913	0.982942	1334	Pediococcus pentosaceus	FALSE
1336	Pediococcus claussenii	species	187452	0.0425904	0.0425904	0.982311	1335	Pediococcus damnosus	FALSE
1335	Pediococcus damnosus	species	51663	0.223439	0.223439	0.981632	1222	Lactobacillus malefermentans	FALSE
1334	Pediococcus pentosaceus	species	1255	0.514781	0.514781	0.867943	1299	Weissella halotolerans	FALSE
152	Pedobacter	genus	84567	0.000293126	0.000293126	0.995715	1763	Sphingobacterium spiritivorum	FALSE
880	Pedobacter heparinus	species	984	0.000293126	0.000293126	0.995715	1763	Sphingobacterium spiritivorum	FALSE
198	Pelosinus	genus	365348	0.167715	0.167715	0.994658	686	Sporomusa ovata	FALSE
1045	Pelosinus fermentans	species	365349	0.167715	0.167715	0.994658	686	Sporomusa ovata	FALSE
119	Peptoniphilus	genus	162289	0.917529	0.983547	0.96582	1841	Anaerococcus lactolyticus	TRUE
812	Peptoniphilus harei	species	54005	0.575302	0.575303	0.972782	811	Peptoniphilus lacrimalis	FALSE
811	Peptoniphilus lacrimalis	species	33031	0.594764	0.594764	0.96582	1841	Anaerococcus lactolyticus	FALSE
311	Peptostreptococcus	genus	1257	0.326519	0.326519	0.985854	1406	Streptococcus agalactiae	FALSE
1338	Peptostreptococcus anaerobius	species	1261	0.326519	0.326519	0.985854	1406	Streptococcus agalactiae	FALSE
351	Phaeobacter	genus	302485	0.929051	0.963365	0.977949	912	Epibacterium mobile	FALSE
1522	Phaeobacter gallaeciensis	species	60890	0.00561053	0.00561053	0.962812	1523	Phaeobacter italicus	FALSE
1523	Phaeobacter italicus	species	481446	0.394748	0.394748	0.962812	1522	Phaeobacter gallaeciensis	FALSE
77	Phocaeicola	genus	909656	0.912254	0.992732	0.960268	1066	Bacteroides salyersiae	TRUE
705	Phocaeicola barnesiae	species	376804	0.00688964	0.00688964	0.982776	819	Parabacteroides merdae	FALSE
702	Phocaeicola coprophilus	species	387090	0.0208582	0.0208582	0.969613	1056	Bacteroides fragilis	FALSE
703	Phocaeicola dorei	species	357276	0.430075	0.430075	0.694289	701	Phocaeicola vulgatus	FALSE
704	Phocaeicola massiliensis	species	204516	0.00902984	0.00902984	0.957175	701	Phocaeicola vulgatus	FALSE
701	Phocaeicola vulgatus	species	821	0.465326	0.465326	0.694289	703	Phocaeicola dorei	FALSE
163	Photobacterium	genus	657	0.941651	0.994381	0.991212	1709	Aliivibrio fischeri	TRUE
928	Photobacterium angustum	species	661	0.546742	0.546742	0.934127	930	Photobacterium leiognathi	FALSE
931	Photobacterium damselae	species	38293	0.632661	0.632661	0.985624	930	Photobacterium leiognathi	FALSE
929	Photobacterium gaetbulicola	species	1295392	0.626352	0.626352	0.99184	930	Photobacterium leiognathi	FALSE
932	Photobacterium iliopiscarium	species	56192	0.29092	0.29092	0.935416	933	Photobacterium kishitanii	FALSE
933	Photobacterium kishitanii	species	318456	0.470171	0.470171	0.935416	932	Photobacterium iliopiscarium	FALSE
930	Photobacterium leiognathi	species	553611	0.615274	0.615274	0.934127	928	Photobacterium angustum	FALSE
201	Photorhabdus	genus	29487	0.933513	0.936465	0.982646	889	Xenorhabdus nematophila	FALSE
1055	Photorhabdus laumondii	species	2218628	0.161982	0.161982	0.809608	1054	Photorhabdus luminescens	FALSE
1054	Photorhabdus luminescens	species	29488	0.642123	0.642123	0.809608	1055	Photorhabdus laumondii	FALSE
1053	Photorhabdus temperata	species	574560	0.377371	0.377371	0.928359	1055	Photorhabdus laumondii	FALSE
302	Piscirickettsia	genus	1237	0.639969	0.639969	0.994332	1893	Escherichia coli subgroup 2	FALSE
1310	Piscirickettsia salmonis	species	1238	0.639969	0.639969	0.994332	1893	Escherichia coli subgroup 2	FALSE
264	Planktothrix	genus	54304	0.00720384	0.00720384	0.991386	1267	Microcystis aeruginosa	FALSE
1238	Planktothrix prolifica	species	54307	0.00720384	0.00720384	0.991386	1267	Microcystis aeruginosa	FALSE
121	Planomicrobium	genus	162291	0.363296	0.363296	0.993744	667	Geobacillus thermoleovorans	FALSE
814	Planomicrobium glaciei	species	459472	0.363296	0.363296	0.993744	667	Geobacillus thermoleovorans	FALSE
175	Plesiomonas	genus	702	0.502199	0.502199	0.992454	910	Edwardsiella ictaluri	FALSE
980	Plesiomonas shigelloides	species	703	0.502199	0.502199	0.992454	910	Edwardsiella ictaluri	FALSE
343	Pluralibacter	genus	1330546	0.517496	0.517496	0.936102	869	Klebsiella pneumoniae	FALSE
1508	Pluralibacter gergoviae	species	61647	0.517496	0.517496	0.936102	869	Klebsiella pneumoniae	FALSE
100	Pontibacillus	genus	289201	0.944695	0.995374	0.994416	1895	Bacillus pumilus subgroup 1	TRUE
740	Pontibacillus halophilus	species	516704	0.0320612	0.0320612	0.994376	741	Pontibacillus marinus	FALSE
741	Pontibacillus marinus	species	273164	0.00427046	0.00427046	0.994376	740	Pontibacillus halophilus	FALSE
209	Porphyromonas	genus	836	0.937938	0.999054	0.987304	1506	Tannerella forsythia	TRUE
1086	Porphyromonas asaccharolytica	species	28123	0.310163	0.310163	0.863994	1084	Porphyromonas uenonis	FALSE
1087	Porphyromonas cangingivalis	species	36874	0.394414	0.394414	0.98307	1089	Porphyromonas gulae	FALSE
1088	Porphyromonas canoris	species	36875	0.416529	0.416529	0.986049	1081	Porphyromonas crevioricanis	FALSE
1083	Porphyromonas catoniae	species	41976	0.537282	0.537282	0.996229	1084	Porphyromonas uenonis	FALSE
1081	Porphyromonas crevioricanis	species	393921	0.230168	0.230168	0.986049	1088	Porphyromonas canoris	FALSE
1082	Porphyromonas gingivalis	species	837	0.381428	0.381428	0.768057	1089	Porphyromonas gulae	FALSE
1090	Porphyromonas gingivicanis	species	266762	0.310986	0.310986	0.990937	1088	Porphyromonas canoris	FALSE
1089	Porphyromonas gulae	species	111105	0.520518	0.520518	0.768057	1082	Porphyromonas gingivalis	FALSE
1085	Porphyromonas macacae	species	28115	0.554178	0.554178	0.986483	1089	Porphyromonas gulae	FALSE
1084	Porphyromonas uenonis	species	281920	0.0151417	0.0151417	0.863994	1086	Porphyromonas asaccharolytica	FALSE
210	Prevotella	genus	838	0.938657	0.998605	0.98806	1089	Porphyromonas gulae	TRUE
1115	Prevotella albensis	species	77768	0.0113352	0.0113352	0.991422	1101	Prevotella bryantii	FALSE
1092	Prevotella amnii	species	419005	0.478261	0.478261	0.952589	1102	Prevotella bivia	FALSE
1098	Prevotella baroniae	species	305719	0.368843	0.368843	0.979381	1103	Prevotella buccae	FALSE
1102	Prevotella bivia	species	28125	0.497755	0.497755	0.952589	1092	Prevotella amnii	FALSE
1095	Prevotella brevis	species	83231	0.514936	0.514936	0.994594	1100	Prevotella dentalis	FALSE
1101	Prevotella bryantii	species	77095	0.385956	0.385956	0.991422	1115	Prevotella albensis	FALSE
1103	Prevotella buccae	species	28126	0.406729	0.406729	0.975327	1097	Prevotella enoeca	FALSE
1104	Prevotella buccalis	species	28127	0.5891	0.5891	0.951797	1096	Prevotella timonensis	FALSE
1105	Prevotella corporis	species	28128	0.411617	0.411617	0.957518	1107	Prevotella disiens	FALSE
1100	Prevotella dentalis	species	52227	0.00405581	0.00405581	0.987511	1098	Prevotella baroniae	FALSE
1106	Prevotella denticola	species	28129	0.400758	0.400758	0.969109	1120	Prevotella fusca	FALSE
1107	Prevotella disiens	species	28130	0.500601	0.500601	0.957518	1105	Prevotella corporis	FALSE
1097	Prevotella enoeca	species	76123	0.00744048	0.00744048	0.903622	1118	Prevotella pleuritidis	FALSE
1120	Prevotella fusca	species	589436	0.00973944	0.00973944	0.969109	1106	Prevotella denticola	FALSE
1114	Prevotella histicola	species	470565	0.464463	0.464463	0.976318	1113	Prevotella veroralis	FALSE
1108	Prevotella intermedia	species	28131	0.653451	0.653451	0.911828	1109	Prevotella nigrescens	FALSE
1091	Prevotella loescheii	species	840	0.0124902	0.0124902	0.985492	1109	Prevotella nigrescens	FALSE
1117	Prevotella maculosa	species	439703	0.545877	0.545877	0.966873	1111	Prevotella oris	FALSE
1093	Prevotella marshii	species	189722	0.00509879	0.00509879	0.980454	1106	Prevotella denticola	FALSE
1094	Prevotella micans	species	189723	0.0105541	0.0105541	0.987176	1109	Prevotella nigrescens	FALSE
1121	Prevotella nanceiensis	species	425941	0.0040037	0.0040037	0.987662	1102	Prevotella bivia	FALSE
1109	Prevotella nigrescens	species	28133	0.549109	0.549109	0.911828	1108	Prevotella intermedia	FALSE
1110	Prevotella oralis	species	28134	0.555742	0.555742	0.98371	1109	Prevotella nigrescens	FALSE
1111	Prevotella oris	species	28135	0.535987	0.535987	0.962215	1119	Prevotella salivae	FALSE
1112	Prevotella oulorum	species	28136	0.563076	0.563076	0.974941	1097	Prevotella enoeca	FALSE
1116	Prevotella paludivivens	species	185294	0.0078125	0.0078125	0.993912	1111	Prevotella oris	FALSE
1118	Prevotella pleuritidis	species	407975	0.315192	0.315192	0.903622	1097	Prevotella enoeca	FALSE
1099	Prevotella saccharolytica	species	633701	0.549801	0.549801	0.983506	1109	Prevotella nigrescens	FALSE
1119	Prevotella salivae	species	228604	0.546713	0.546713	0.962215	1111	Prevotella oris	FALSE
1096	Prevotella timonensis	species	386414	0.705461	0.705461	0.951797	1104	Prevotella buccalis	FALSE
1113	Prevotella veroralis	species	28137	0.547672	0.547672	0.976318	1114	Prevotella histicola	FALSE
298	Prochlorococcus	genus	1218	0.944361	0.998967	0.994065	1581	Arcobacter butzleri	TRUE
1304	Prochlorococcus marinus	species	1219		0.998967	0.994065	1581	Arcobacter butzleri	TRUE
1866	Prochlorococcus marinus subgroup 1	none		0.942711	0.97468	0.992328	1869	Prochlorococcus marinus subgroup 4	FALSE
1867	Prochlorococcus marinus subgroup 2	none		0.683482	0.683482	0.997109	1868	Prochlorococcus marinus subgroup 3	FALSE
1868	Prochlorococcus marinus subgroup 3	none		0.00559284	0.00559284	0.99231	1869	Prochlorococcus marinus subgroup 4	FALSE
1869	Prochlorococcus marinus subgroup 4	none		0.57837	0.57837	0.99231	1868	Prochlorococcus marinus subgroup 3	FALSE
235	Prolixibacter	genus	314318	0.00517165	0.00517165	0.996113	1056	Bacteroides fragilis	FALSE
1165	Prolixibacter bellariivorans	species	314319	0.00517165	0.00517165	0.996113	1056	Bacteroides fragilis	FALSE
408	Propionibacterium	genus	1743	0.928042	0.984963	0.976887	1009	Glycomyces tenuis	TRUE
1715	Propionibacterium acidifaciens	species	556499	0.234481	0.234481	0.976887	1009	Glycomyces tenuis	FALSE
1714	Propionibacterium freudenreichii	species	1744	0.34606	0.34606	0.982432	1524	Acidipropionibacterium acidipropionici	FALSE
89	Propionimicrobium	genus	203133	0.454603	0.454603	0.9929	1715	Propionibacterium acidifaciens	FALSE
725	Propionimicrobium lymphophilum	species	33012	0.454603	0.454603	0.9929	1715	Propionibacterium acidifaciens	FALSE
148	Proteus	genus	583	0.590229	0.590229	0.960965	875	Providencia stuartii	FALSE
873	Proteus mirabilis	species	584	0.590229	0.590229	0.960965	875	Providencia stuartii	FALSE
149	Providencia	genus	586	0.912917	0.983623	0.960965	873	Proteus mirabilis	TRUE
876	Providencia alcalifaciens	species	126385	0.899109	0.899109	0.974427	874	Providencia rettgeri	FALSE
874	Providencia rettgeri	species	587	0.306277	0.306277	0.959279	875	Providencia stuartii	FALSE
875	Providencia stuartii	species	588	0.293634	0.293634	0.959279	874	Providencia rettgeri	FALSE
451	Pseudoalteromonas	genus	53246	0.944712	0.994676	0.994433	928	Photobacterium angustum	TRUE
1857	Pseudoalteromonas luteoviolacea	species	43657	0.939912	0.979083	0.989381	1858	Pseudoalteromonas piscicida	FALSE
1858	Pseudoalteromonas piscicida	species	43662	0.639122	0.639122	0.989381	1857	Pseudoalteromonas luteoviolacea	FALSE
1860	Pseudoalteromonas porphyrae	species	187330	0.199918	0.199918	0.991345	1857	Pseudoalteromonas luteoviolacea	FALSE
1859	Pseudoalteromonas ruthenica	species	151081	0.439361	0.439361	0.993329	1858	Pseudoalteromonas piscicida	FALSE
438	Pseudobacteroides	genus	1486726	0.00630598	0.00630598	0.99348	1565	Clostridium saccharoperbutylacetonicum	FALSE
1838	Pseudobacteroides cellulosolvens	species	35825	0.00630598	0.00630598	0.99348	1565	Clostridium saccharoperbutylacetonicum	FALSE
146	Pseudoleptotrichia	genus	2755140	0.468966	0.468966	0.989125	1438	Leptotrichia hofstadii	FALSE
871	Pseudoleptotrichia goodfellowii	species	157692	0.468966	0.468966	0.989125	1438	Leptotrichia hofstadii	FALSE
60	Pseudomonas	genus	286	0.920922	0.991803	0.969392	590	Achromobacter xylosoxidans	TRUE
658	Pseudomonas abietaniphila	species	89065	0.00287991	0.00287991	0.971172	1889	Pseudomonas putida subgroup 3	FALSE
628	Pseudomonas aeruginosa	species	287	0.558366	0.558366	0.94315	645	Pseudomonas citronellolis	FALSE
651	Pseudomonas agarici	species	46677	0.199729	0.199729	0.947953	636	Pseudomonas fuscovaginae	FALSE
639	Pseudomonas alcaligenes	species	43263	0.8	0.961824	0.951335	628	Pseudomonas aeruginosa	TRUE
655	Pseudomonas amygdali	species	47877		0.522444	0.295101	1905	Pseudomonas syringae subgroup 4	TRUE
1897	Pseudomonas amygdali subgroup 1	none		0.410384	0.410384	0.437208	1891	Pseudomonas savastanoi subgroup 2	FALSE
1898	Pseudomonas amygdali subgroup 2	none		0.25	0.330937	0.297822	1890	Pseudomonas savastanoi subgroup 1	TRUE
1899	Pseudomonas amygdali subgroup 3	none		0.241791	0.241791	0.295101	1905	Pseudomonas syringae subgroup 4	FALSE
650	Pseudomonas avellanae	species	46257	0.115581	0.115581	0.479868	1902	Pseudomonas syringae subgroup 1	FALSE
635	Pseudomonas balearica	species	74829	0.399884	0.399884	0.938634	633	Pseudomonas stutzeri	FALSE
654	Pseudomonas chlororaphis	species	587753	0.711801	0.711801	0.919022	629	Pseudomonas fluorescens	FALSE
645	Pseudomonas citronellolis	species	53408	0.420656	0.420656	0.935886	652	Pseudomonas nitroreducens	FALSE
646	Pseudomonas coronafaciens	species	53409	0.379735	0.379735	0.897714	1903	Pseudomonas syringae subgroup 2	FALSE
656	Pseudomonas corrugata	species	47879	0.222442	0.222442	0.782405	643	Pseudomonas mediterranea	FALSE
629	Pseudomonas fluorescens	species	294	0.8	0.976624	0.896555	648	Pseudomonas tolaasii	TRUE
630	Pseudomonas fragi	species	296	0.00944753	0.00944753	0.932634	659	Pseudomonas psychrophila	FALSE
657	Pseudomonas fulva	species	47880	0.003377	0.003377	0.718064	637	Pseudomonas parafulva	FALSE
636	Pseudomonas fuscovaginae	species	50340	0.884289	0.884289	0.947953	651	Pseudomonas agarici	FALSE
642	Pseudomonas helleri	species	1608996	0.518802	0.518802	0.94608	630	Pseudomonas fragi	FALSE
643	Pseudomonas mediterranea	species	183795	0.220602	0.220602	0.782405	656	Pseudomonas corrugata	FALSE
640	Pseudomonas monteilii	species	76759	0.00576637	0.00576637	0.833454	1889	Pseudomonas putida subgroup 3	FALSE
652	Pseudomonas nitroreducens	species	46680	0.0145731	0.0145731	0.935886	645	Pseudomonas citronellolis	FALSE
631	Pseudomonas oleovorans	species	301	0.00333645	0.00333645	0.957221	639	Pseudomonas alcaligenes	FALSE
637	Pseudomonas parafulva	species	157782	0.6	0.941948	0.718064	657	Pseudomonas fulva	TRUE
649	Pseudomonas plecoglossicida	species	70775	0.0913973	0.0913973	0.908845	1888	Pseudomonas putida subgroup 2	FALSE
644	Pseudomonas poae	species	200451	0.350488	0.350488	0.914499	629	Pseudomonas fluorescens	FALSE
659	Pseudomonas psychrophila	species	122355	0.247914	0.247914	0.932634	630	Pseudomonas fragi	FALSE
627	Pseudomonas psychrotolerans	species	237610	0.463258	0.463258	0.972532	645	Pseudomonas citronellolis	FALSE
632	Pseudomonas putida	species	303		0.886751	0.833454	640	Pseudomonas monteilii	TRUE
1887	Pseudomonas putida subgroup 1	none		0.710473	0.710473	0.848867	1889	Pseudomonas putida subgroup 3	FALSE
1888	Pseudomonas putida subgroup 2	none		0.561536	0.561536	0.863992	1889	Pseudomonas putida subgroup 3	FALSE
1889	Pseudomonas putida subgroup 3	none		0.779301	0.779301	0.833454	640	Pseudomonas monteilii	FALSE
647	Pseudomonas savastanoi	species	29438		0.489886	0.297822	1898	Pseudomonas amygdali subgroup 2	TRUE
1890	Pseudomonas savastanoi subgroup 1	none		0.171633	0.171633	0.297822	1898	Pseudomonas amygdali subgroup 2	FALSE
1891	Pseudomonas savastanoi subgroup 2	none		0.28718	0.28718	0.437208	1897	Pseudomonas amygdali subgroup 1	FALSE
633	Pseudomonas stutzeri	species	316	0.891703	0.907462	0.938634	635	Pseudomonas balearica	FALSE
634	Pseudomonas syringae	species	317		0.914961	0.295101	1899	Pseudomonas amygdali subgroup 3	TRUE
1902	Pseudomonas syringae subgroup 1	none		0.455874	0.45669	0.479868	650	Pseudomonas avellanae	FALSE
1903	Pseudomonas syringae subgroup 2	none		0.356808	0.356807	0.643171	650	Pseudomonas avellanae	FALSE
1904	Pseudomonas syringae subgroup 3	none		0.714936	0.714936	0.839026	1897	Pseudomonas amygdali subgroup 1	FALSE
1905	Pseudomonas syringae subgroup 4	none		0.25	0.388258	0.295101	1899	Pseudomonas amygdali subgroup 3	TRUE
653	Pseudomonas syringae subgroup 5	species	251699	0.261036	0.261036	0.864923	1890	Pseudomonas savastanoi subgroup 1	FALSE
638	Pseudomonas thermotolerans	species	157784	0.307271	0.307271	0.957208	628	Pseudomonas aeruginosa	FALSE
648	Pseudomonas tolaasii	species	29442	0.292303	0.292303	0.896555	629	Pseudomonas fluorescens	FALSE
641	Pseudomonas veronii	species	76761	0.514395	0.514395	0.902605	629	Pseudomonas fluorescens	FALSE
354	Pseudopropionibacterium	genus	1912217	0.251853	0.251853	0.987145	1801	Streptomyces californicus	FALSE
1529	Pseudopropionibacterium propionicum	species	1750	0.251853	0.251853	0.987145	1801	Streptomyces californicus	FALSE
297	Pseudorhodobacter	genus	238783	0.00554624	0.00554624	0.988468	1243	Rhodobacter capsulatus	FALSE
1303	Pseudorhodobacter ferrugineus	species	77008	0.00554624	0.00554624	0.988468	1243	Rhodobacter capsulatus	FALSE
360	Pseudothermotoga	genus	1643951	0.945534	0.997394	0.995299	710	Thermosipho africanus	TRUE
1544	Pseudothermotoga elfii	species	38322	0.00343407	0.00343407	0.995299	710	Thermosipho africanus	FALSE
1543	Pseudothermotoga hypogea	species	57487	0.00123305	0.00123305	0.997388	1544	Pseudothermotoga elfii	FALSE
400	Pseudoxanthomonas	genus	83618	0.572524	0.572524	0.962195	697	Xanthomonas sacchari	FALSE
1680	Pseudoxanthomonas suwonensis	species	314722	0.572524	0.572524	0.962195	697	Xanthomonas sacchari	FALSE
120	Psychrobacter	genus	497	0.0227684	0.0227684	0.994847	1772	Enhydrobacter aerosaccus	FALSE
813	Psychrobacter phenylpyruvicus	species	29432	0.0227684	0.0227684	0.994847	1772	Enhydrobacter aerosaccus	FALSE
314	Rahnella	genus	34037	0.298485	0.298485	0.980112	884	Serratia plymuthica	FALSE
1342	Rahnella aquatilis	species	34038	0.298485	0.298485	0.980112	884	Serratia plymuthica	FALSE
228	Raoultella	genus	160674	0.672796	0.672796	0.933367	868	Klebsiella oxytoca	FALSE
1150	Raoultella ornithinolytica	species	54291	0.293622	0.293622	0.625658	1149	Raoultella planticola	FALSE
1149	Raoultella planticola	species	575	0.290445	0.290445	0.625658	1150	Raoultella ornithinolytica	FALSE
278	Rathayibacter	genus	33886	0.0785891	0.0785891	0.991474	1850	Curtobacterium oceanosedimentum	FALSE
1262	Rathayibacter toxicus	species	145458	0.0785891	0.0785891	0.991474	1850	Curtobacterium oceanosedimentum	FALSE
87	Rhizobium	genus	379	0.914267	0.97136	0.962387	1546	Sinorhizobium fredii	TRUE
721	Rhizobium alamii	species	492774	0.00748487	0.00748487	0.943919	720	Rhizobium leguminosarum	FALSE
722	Rhizobium etli	species	29449	0.826087	0.866327	0.869565	720	Rhizobium leguminosarum	FALSE
720	Rhizobium leguminosarum	species	384	0.804861	0.804861	0.869565	722	Rhizobium etli	FALSE
723	Rhizobium mesoamericanum	species	1079800	0.608717	0.608717	0.965998	722	Rhizobium etli	FALSE
378	Rhodanobacter	genus	75309	0.901709	0.901709	0.982042	470	Dyella japonica	FALSE
1607	Rhodanobacter denitrificans	species	666685	0.529577	0.529577	0.879337	1608	Rhodanobacter thiooxydans	FALSE
1608	Rhodanobacter thiooxydans	species	416169	0.242646	0.242646	0.879337	1607	Rhodanobacter denitrificans	FALSE
268	Rhodobacter	genus	1060	0.926198	0.983015	0.974945	619	Paracoccus sanguinis	TRUE
1243	Rhodobacter capsulatus	species	1061	0.730467	0.730467	0.975413	618	Paracoccus pantotrophus	FALSE
1244	Rhodobacter sphaeroides	species	1063	0.506332	0.506332	0.974945	619	Paracoccus sanguinis	FALSE
420	Rhodococcus	genus	1827	0.915689	0.983668	0.963883	1893	Escherichia coli subgroup 2	TRUE
1759	Rhodococcus erythropolis	species	1833	0.412439	0.412439	0.608082	1762	Rhodococcus qingshengii	FALSE
1757	Rhodococcus fascians	species	1828	0.928981	0.96981	0.977874	1761	Rhodococcus pyridinivorans	FALSE
1760	Rhodococcus hoagii	species	43767	0.272277	0.272277	0.968657	1758	Rhodococcus ruber	FALSE
1761	Rhodococcus pyridinivorans	species	103816	0.657733	0.657733	0.952389	1758	Rhodococcus ruber	FALSE
1762	Rhodococcus qingshengii	species	334542	0.422909	0.422909	0.608082	1759	Rhodococcus erythropolis	FALSE
1758	Rhodococcus ruber	species	1830	0.305638	0.305638	0.952389	1761	Rhodococcus pyridinivorans	FALSE
231	Rhodonellum	genus	336827	0.00625066	0.00625066	0.995481	1895	Bacillus pumilus subgroup 1	FALSE
1156	Rhodonellum psychrophilum	species	336828	0.00625066	0.00625066	0.995481	1895	Bacillus pumilus subgroup 1	FALSE
321	Rhodopirellula	genus	265488	0.879463	0.879463	0.992358	716	Bradyrhizobium diazoefficiens	FALSE
1394	Rhodopirellula baltica	species	265606	0.521653	0.521653	0.856869	1393	Rhodopirellula europaea	FALSE
1393	Rhodopirellula europaea	species	1263866	0.600324	0.600324	0.856869	1394	Rhodopirellula baltica	FALSE
272	Rhodospirillum	genus	1081	0.0143641	0.0143641	0.981359	562	Azospirillum brasilense	FALSE
1254	Rhodospirillum rubrum	species	1085	0.0143641	0.0143641	0.981359	562	Azospirillum brasilense	FALSE
219	Rhodothermus	genus	29548	0.635681	0.635681	0.992039	1009	Glycomyces tenuis	FALSE
1138	Rhodothermus marinus	species	29549	0.635681	0.635681	0.992039	1009	Glycomyces tenuis	FALSE
303	Rhodovulum	genus	34008	0.510493	0.510493	0.975805	618	Paracoccus pantotrophus	FALSE
1311	Rhodovulum sulfidophilum	species	35806	0.510493	0.510493	0.975805	618	Paracoccus pantotrophus	FALSE
26	Richelia	genus	98443	0.647725	0.647725	0.994851	1327	Dolichospermum circinale	FALSE
528	Richelia intracellularis	species	1164990	0.647725	0.647725	0.994851	1327	Dolichospermum circinale	FALSE
193	Rickettsia	genus	780	0.9379	0.984528	0.987263	474	Mycoplasma arginini	FALSE
1032	Rickettsia amblyommatis	species	33989	0.267882	0.267882	0.551193	1034	Rickettsia rhipicephali	FALSE
1030	Rickettsia australis	species	787	0.0208083	0.0208083	0.797135	1026	Rickettsia hoogstraalii	FALSE
1033	Rickettsia bellii	species	33990	0.117669	0.117669	0.969275	1034	Rickettsia rhipicephali	FALSE
1031	Rickettsia canadensis	species	788	0.293128	0.293128	0.924613	1027	Rickettsia conorii	FALSE
1027	Rickettsia conorii	species	781	0.21307	0.21307	0.251983	1037	Rickettsia parkeri	FALSE
1035	Rickettsia felis	species	42862	0.0990271	0.0990271	0.727426	1026	Rickettsia hoogstraalii	FALSE
1026	Rickettsia hoogstraalii	species	467174	0.23107	0.23107	0.727426	1035	Rickettsia felis	FALSE
1036	Rickettsia japonica	species	35790	0.00127389	0.00127389	0.491155	1037	Rickettsia parkeri	FALSE
1037	Rickettsia parkeri	species	35792	0.000427533	0.000427533	0.231906	1038	Rickettsia sibirica	FALSE
1028	Rickettsia prowazekii	species	782	0.0440678	0.0440678	0.948271	1036	Rickettsia japonica	FALSE
1034	Rickettsia rhipicephali	species	33992	0.173995	0.173995	0.540169	1037	Rickettsia parkeri	FALSE
1029	Rickettsia rickettsii	species	783	0.116031	0.116031	0.373553	1037	Rickettsia parkeri	FALSE
1038	Rickettsia sibirica	species	35793	0.174704	0.174704	0.231906	1037	Rickettsia parkeri	FALSE
326	Riemerella	genus	34084	0.694642	0.694642	0.991566	700	Bergeyella zoohelcum	FALSE
1433	Riemerella anatipestifer	species	34085	0.694642	0.694642	0.991566	700	Bergeyella zoohelcum	FALSE
127	Robbsia	genus	2038280	0.169343	0.169343	0.988719	1384	Burkholderia contaminans	FALSE
831	Robbsia andropogonis	species	28092	0.169343	0.169343	0.988719	1384	Burkholderia contaminans	FALSE
30	Rodentibacter	genus	1960084	0.00769231	0.00769231	0.976516	988	Haemophilus influenzae	FALSE
532	Rodentibacter pneumotropicus	species	758	0.00769231	0.00769231	0.976516	988	Haemophilus influenzae	FALSE
212	Roseburia	genus	841	0.537745	0.537745	0.982863	1148	Dorea formicigenerans	FALSE
1123	Roseburia inulinivorans	species	360807	0.537745	0.537745	0.982863	1148	Dorea formicigenerans	FALSE
63	Roseomonas	genus	125216	0.376238	0.376238	0.975658	1855	Aurantimonas coralicida	FALSE
663	Roseomonas mucosa	species	207340	0.376238	0.376238	0.975658	1855	Aurantimonas coralicida	FALSE
364	Rothia	genus	32207	0.927368	0.997022	0.976177	533	Kocuria palustris	TRUE
1567	Rothia aeria	species	172042	0.323818	0.323818	0.937181	1568	Rothia dentocariosa	FALSE
1568	Rothia dentocariosa	species	2047	0.570734	0.570734	0.937181	1567	Rothia aeria	FALSE
1570	Rothia kristinae	species	37923	0.207038	0.207038	0.976177	533	Kocuria palustris	FALSE
1569	Rothia mucilaginosa	species	43675	0.855765	0.855765	0.985344	1567	Rothia aeria	FALSE
357	Rubrivivax	genus	28067	0.772187	0.772187	0.972066	1432	Variovorax paradoxus	FALSE
1533	Rubrivivax benzoatilyticus	species	316997	0.0082495	0.0082495	0.761007	1532	Rubrivivax gelatinosus	FALSE
1532	Rubrivivax gelatinosus	species	28068	0.41443	0.41443	0.761007	1533	Rubrivivax benzoatilyticus	FALSE
197	Ruegeria	genus	97050	0.642146	0.642146	0.987788	1523	Phaeobacter italicus	FALSE
1044	Ruegeria atlantica	species	81569	0.642146	0.642146	0.987788	1523	Phaeobacter italicus	FALSE
328	Ruminiclostridium	genus	1508657	0.0130586	0.0130586	0.991006	971	Hungateiclostridium clariflavum	FALSE
1435	Ruminiclostridium josui	species	1499	0.0130586	0.0130586	0.991006	971	Hungateiclostridium clariflavum	FALSE
312	Ruminococcus	genus	1263	0.945441	0.997107	0.995201	498	Flavonifractor plautii	TRUE
1339	Ruminococcus albus	species	1264	0.929812	0.929812	0.995796	1073	Hungatella hathewayi	FALSE
1340	Ruminococcus champanellensis	species	1161942	0.0408704	0.0408704	0.995201	498	Flavonifractor plautii	FALSE
44	Saccharicrinis	genus	1618113	0.00922837	0.00922838	0.994695	1487	Bacillus thuringiensis	FALSE
564	Saccharicrinis fermentans	species	982	0.00922837	0.00922838	0.994695	1487	Bacillus thuringiensis	FALSE
427	Saccharomonospora	genus	1851	0.924576	0.951865	0.973238	1746	Amycolatopsis methanolica	FALSE
1780	Saccharomonospora azurea	species	40988	0.274147	0.274147	0.950818	1781	Saccharomonospora viridis	FALSE
1781	Saccharomonospora viridis	species	1852	0.127171	0.127171	0.950818	1780	Saccharomonospora azurea	FALSE
424	Saccharopolyspora	genus	1835	0.920145	0.971295	0.968573	1747	Amycolatopsis vancoresmycina	TRUE
1770	Saccharopolyspora erythraea	species	1836	0.0170969	0.0170969	0.968573	1747	Amycolatopsis vancoresmycina	FALSE
1771	Saccharopolyspora rectivirgula	species	28042	0.00797448	0.00797448	0.971054	1770	Saccharopolyspora erythraea	FALSE
366	Salinibacter	genus	146918	0.362134	0.362134	0.99057	1822	Streptomyces albulus	FALSE
1572	Salinibacter ruber	species	146919	0.362134	0.362134	0.99057	1822	Streptomyces albulus	FALSE
187	Salinispora	genus	168694	0.918583	0.922989	0.96693	888	Verrucosispora maris	FALSE
1003	Salinispora arenicola	species	168697	0.653955	0.653955	0.892396	1004	Salinispora tropica	FALSE
1005	Salinispora fenicalii	species	1137263	0.298317	0.298317	0.809048	1001	Salinispora mooreana	FALSE
1001	Salinispora mooreana	species	999545	0.644813	0.644813	0.809048	1005	Salinispora fenicalii	FALSE
1002	Salinispora oceanensis	species	1050199	0.274897	0.274897	0.526638	1907	Salinispora pacifica subgroup 2	FALSE
1006	Salinispora pacifica	species	351187		0.804802	0.526638	1002	Salinispora oceanensis	TRUE
1906	Salinispora pacifica subgroup 1	none		0.640455	0.640455	0.744472	1000	Salinispora vitiensis	FALSE
1907	Salinispora pacifica subgroup 2	none		0.391503	0.391503	0.526638	1002	Salinispora oceanensis	FALSE
1908	Salinispora pacifica subgroup 3	none		0.306471	0.306471	0.626744	1907	Salinispora pacifica subgroup 2	FALSE
1004	Salinispora tropica	species	168695	0.325846	0.325846	0.829579	1001	Salinispora mooreana	FALSE
1000	Salinispora vitiensis	species	999544	0.00175215	0.00175215	0.744472	1906	Salinispora pacifica subgroup 1	FALSE
37	Salinivibrio	genus	51366	0.265122	0.265122	0.9889	937	Vibrio cholerae	FALSE
546	Salinivibrio socompensis	species	1510206	0.265122	0.265122	0.9889	937	Vibrio cholerae	FALSE
150	Salmonella	genus	590	0.880027	0.886882	0.926344	1893	Escherichia coli subgroup 2	FALSE
878	Salmonella bongori	species	54736	0.297896	0.297896	0.858499	877	Salmonella enterica	FALSE
877	Salmonella enterica	species	28901	0.557141	0.557141	0.858499	878	Salmonella bongori	FALSE
213	Sanguibacteroides	genus	1635148	0.167423	0.167423	0.987603	1066	Bacteroides salyersiae	FALSE
1124	Sanguibacteroides justesenii	species	1547597	0.167423	0.167423	0.987603	1066	Bacteroides salyersiae	FALSE
368	Scardovia	genus	196081	0.000346861	0.000346861	0.994685	1575	Parascardovia denticolens	FALSE
1574	Scardovia wiggsiae	species	230143	0.000346861	0.000346861	0.994685	1575	Parascardovia denticolens	FALSE
23	Schaalia	genus	2529408	0.880973	0.971825	0.92734	537	Kytococcus sedentarius	TRUE
520	Schaalia georgiae	species	52768	0.250098	0.250098	0.965595	537	Kytococcus sedentarius	FALSE
519	Schaalia odontolytica	species	1660	0.466452	0.466452	0.92734	537	Kytococcus sedentarius	FALSE
256	Schleiferilactobacillus	genus	2767891	0.00770479	0.00770478	0.993048	1252	Lactobacillus rhamnosus	FALSE
257	Secundilactobacillus	genus	2767892	0.93255	0.995359	0.981632	1335	Pediococcus damnosus	TRUE
234	Selenomonas	genus	970	0.938036	0.989525	0.987406	993	Sorangium cellulosum	TRUE
1164	Selenomonas artemidis	species	671224	0.427999	0.427999	0.967342	1161	Selenomonas noxia	FALSE
1163	Selenomonas bovis	species	416586	0.609035	0.609035	0.98085	1162	Selenomonas sputigena	FALSE
1161	Selenomonas noxia	species	135083	0.361102	0.361102	0.967342	1164	Selenomonas artemidis	FALSE
1162	Selenomonas sputigena	species	69823	0.00173858	0.00173858	0.98085	1163	Selenomonas bovis	FALSE
153	Serratia	genus	613	0.894164	0.986779	0.941225	1880	Enterobacter hormaechei subgroup 2	TRUE
886	Serratia fonticola	species	47917	0.745038	0.745038	0.96386	884	Serratia plymuthica	FALSE
883	Serratia grimesii	species	82995	0.286043	0.286043	0.905259	881	Serratia liquefaciens	FALSE
881	Serratia liquefaciens	species	614	0.66089	0.66089	0.90178	884	Serratia plymuthica	FALSE
882	Serratia marcescens	species	615	0.777096	0.777096	0.940382	884	Serratia plymuthica	FALSE
884	Serratia plymuthica	species	82996	0.61382	0.61382	0.90178	881	Serratia liquefaciens	FALSE
885	Serratia rubidaea	species	61652	0.384623	0.384623	0.95098	882	Serratia marcescens	FALSE
887	Serratia symbiotica	species	138074	0.547058	0.547058	0.97298	882	Serratia marcescens	FALSE
5	Shewanella	genus	22	0.943568	0.995506	0.99323	877	Salmonella enterica	TRUE
466	Shewanella algae	species	38313	0.387306	0.387306	0.991103	465	Shewanella baltica	FALSE
465	Shewanella baltica	species	62322	0.592051	0.592051	0.938553	464	Shewanella putrefaciens	FALSE
467	Shewanella frigidimarina	species	56812	0.593445	0.593445	0.989669	464	Shewanella putrefaciens	FALSE
464	Shewanella putrefaciens	species	24	0.377324	0.377324	0.938553	465	Shewanella baltica	FALSE
1863	Shigella	none	620		0.581807	0.364887	1893	Escherichia coli subgroup 2	TRUE
1909	Shigella boydii	species	621		0.296933	0.204837	1916	Shigella dysenteriae subgroup 2	TRUE
1913	Shigella boydii subgroup 1	none		0.158879	0.158879	0.204837	1916	Shigella dysenteriae subgroup 2	FALSE
1914	Shigella boydii subgroup 2	none		0.104094	0.104094	0.211113	1916	Shigella dysenteriae subgroup 2	FALSE
1910	Shigella dysenteriae	species	622		0.56022	0.204837	1913	Shigella boydii subgroup 1	TRUE
1915	Shigella dysenteriae subgroup 1	none		0.0652351	0.0652351	0.484289	1894	Escherichia coli subgroup 3	FALSE
1916	Shigella dysenteriae subgroup 2	none		0.1487	0.1487	0.204837	1913	Shigella boydii subgroup 1	FALSE
1911	Shigella flexneri	species	623	0.261437	0.261437	0.420104	1912	Shigella sonnei	FALSE
1912	Shigella sonnei	species	624	0.258109	0.258109	0.364887	1893	Escherichia coli subgroup 2	FALSE
42	Shimwellia	genus	1335483	0.00978621	0.00978621	0.97965	1778	Cronobacter turicensis	FALSE
561	Shimwellia blattae	species	563	0.00978621	0.00978621	0.97965	1778	Cronobacter turicensis	FALSE
239	Simiduia	genus	447467	0.00385485	0.00385485	0.99324	590	Achromobacter xylosoxidans	FALSE
1172	Simiduia agarivorans	species	447471	0.00385485	0.00385485	0.99324	590	Achromobacter xylosoxidans	FALSE
310	Singulisphaera	genus	466152	0.00786821	0.00786821	0.987106	993	Sorangium cellulosum	FALSE
1337	Singulisphaera acidiphila	species	466153	0.00786821	0.00786821	0.987106	993	Sorangium cellulosum	FALSE
362	Sinorhizobium	genus	28105	0.914267	0.960778	0.962387	722	Rhizobium etli	FALSE
1546	Sinorhizobium fredii	species	380	0.630283	0.630283	0.903465	1547	Sinorhizobium meliloti	FALSE
1548	Sinorhizobium medicae	species	110321	0.375328	0.375328	0.882291	1547	Sinorhizobium meliloti	FALSE
1547	Sinorhizobium meliloti	species	382	0.52844	0.52844	0.882291	1548	Sinorhizobium medicae	FALSE
190	Smaragdicoccus	genus	613121	0.000946074	0.000946074	0.981048	1755	Nocardia seriolae	FALSE
1010	Smaragdicoccus niigatensis	species	359359	0.000946074	0.000946074	0.981048	1755	Nocardia seriolae	FALSE
377	Snodgrassella	genus	1193515	0.202713	0.202713	0.99613	806	Neisseria elongata	FALSE
1606	Snodgrassella alvi	species	1196083	0.202713	0.202713	0.99613	806	Neisseria elongata	FALSE
385	Solibacillus	genus	648800	0.36303	0.36303	0.989381	1347	Lysinibacillus odysseyi	FALSE
1618	Solibacillus silvestris	species	76853	0.36303	0.36303	0.989381	1347	Lysinibacillus odysseyi	FALSE
118	Solobacterium	genus	123375	0.526208	0.526208	0.988591	1443	Enterococcus faecium	FALSE
810	Solobacterium moorei	species	102148	0.526208	0.526208	0.988591	1443	Enterococcus faecium	FALSE
182	Sorangium	genus	39643	0.871993	0.871993	0.974788	1798	Streptomyces ruber	FALSE
993	Sorangium cellulosum	species	56	0.871993	0.871993	0.974788	1798	Streptomyces ruber	FALSE
421	Sphingobacterium	genus	28453	0.696683	0.696683	0.993191	1638	Elizabethkingia anophelis	FALSE
1763	Sphingobacterium spiritivorum	species	258	0.696683	0.696683	0.993191	1638	Elizabethkingia anophelis	FALSE
428	Sphingobium	genus	165695	0.918638	0.969075	0.966988	1510	Sphingomonas wittichii	TRUE
1783	Sphingobium baderi	species	1332080	0.0141179	0.0141179	0.943883	1784	Sphingobium chlorophenolicum	FALSE
1784	Sphingobium chlorophenolicum	species	46429	0.678462	0.678462	0.943883	1783	Sphingobium baderi	FALSE
1782	Sphingobium herbicidovorans	species	76947	0.0167914	0.0167914	0.952701	1783	Sphingobium baderi	FALSE
1786	Sphingobium xenophagum	species	121428	0.550457	0.550457	0.949859	1785	Sphingobium yanoikuyae	FALSE
1785	Sphingobium yanoikuyae	species	13690	0.69946	0.69946	0.949859	1786	Sphingobium xenophagum	FALSE
345	Sphingomonas	genus	13687	0.918638	0.977974	0.966988	1785	Sphingobium yanoikuyae	TRUE
1511	Sphingomonas melonis	species	152682	0.273749	0.273749	0.96062	1512	Sphingomonas paucimobilis	FALSE
1512	Sphingomonas paucimobilis	species	13689	0.193808	0.193808	0.96062	1511	Sphingomonas melonis	FALSE
1510	Sphingomonas wittichii	species	160791	0.461455	0.461455	0.966988	1785	Sphingobium yanoikuyae	FALSE
430	Sphingopyxis	genus	165697	0.922734	0.949977	0.971299	1511	Sphingomonas melonis	FALSE
1790	Sphingopyxis macrogoltabida	species	33050	0.026997	0.026997	0.940251	1791	Sphingopyxis terrae	FALSE
1791	Sphingopyxis terrae	species	33052	0.657314	0.657314	0.940251	1790	Sphingopyxis macrogoltabida	FALSE
29	Spirochaeta	genus	146	0.65223	0.65223	0.995665	1847	Nocardiopsis dassonvillei	FALSE
531	Spirochaeta thermophila	species	154	0.65223	0.65223	0.995665	1847	Nocardiopsis dassonvillei	FALSE
19	Spiroplasma	genus	2132	0.93747	0.986293	0.986811	801	Neisseria gonorrhoeae	FALSE
508	Spiroplasma melliferum	species	2134	0.13624	0.13624	0.985915	509	Spiroplasma mirum	FALSE
509	Spiroplasma mirum	species	2144	0.00237248	0.00237248	0.985915	508	Spiroplasma melliferum	FALSE
6	Sporolactobacillus	genus	2077	0.945653	0.995221	0.995424	1636	Neorhizobium galegae	FALSE
469	Sporolactobacillus terrae	species	269673	0.332251	0.332251	0.995022	468	Sporolactobacillus vineae	FALSE
468	Sporolactobacillus vineae	species	444463	0.00599591	0.00599591	0.995022	469	Sporolactobacillus terrae	FALSE
74	Sporomusa	genus	2375	0.00767936	0.00767936	0.993996	1555	Clostridium sporogenes	FALSE
686	Sporomusa ovata	species	2378	0.00767936	0.00767936	0.993996	1555	Clostridium sporogenes	FALSE
317	Staphylococcus	genus	1279	0.802527	0.994379	0.844765	1892	Escherichia coli subgroup 1	TRUE
1359	Staphylococcus agnetis	species	985762	0.523889	0.523889	0.987124	1365	Staphylococcus pseudintermedius	FALSE
1349	Staphylococcus aureus	species	1280	0.71272	0.71272	0.835917	1367	Staphylococcus schweitzeri	FALSE
1362	Staphylococcus caprae	species	29380	0.155716	0.155716	0.967609	1351	Staphylococcus epidermidis	FALSE
1350	Staphylococcus carnosus	species	1281	0.192402	0.192402	0.972203	1353	Staphylococcus simulans	FALSE
1363	Staphylococcus cohnii	species	29382	0.809313	0.809313	0.964698	1351	Staphylococcus epidermidis	FALSE
1351	Staphylococcus epidermidis	species	1282	0.663126	0.663126	0.844765	1892	Escherichia coli subgroup 1	FALSE
1348	Staphylococcus equorum	species	246432	0.457726	0.457726	0.96538	1361	Staphylococcus succinus	FALSE
1352	Staphylococcus haemolyticus	species	1283	0.55662	0.55662	0.959002	1351	Staphylococcus epidermidis	FALSE
1355	Staphylococcus hominis	species	1290	0.525419	0.525419	0.963135	1352	Staphylococcus haemolyticus	FALSE
1360	Staphylococcus lugdunensis	species	28035	0.166691	0.166691	0.981124	1352	Staphylococcus haemolyticus	FALSE
1366	Staphylococcus massiliensis	species	555791	0.0661801	0.0661801	0.987235	1356	Staphylococcus warneri	FALSE
1365	Staphylococcus pseudintermedius	species	283734	0.271302	0.271302	0.975365	1357	Staphylococcus schleiferi	FALSE
1364	Staphylococcus saprophyticus	species	29385	0.301902	0.301902	0.966116	1354	Staphylococcus xylosus	FALSE
1357	Staphylococcus schleiferi	species	1295	0.376483	0.376483	0.975365	1365	Staphylococcus pseudintermedius	FALSE
1367	Staphylococcus schweitzeri	species	1654388	0.188961	0.188961	0.835917	1349	Staphylococcus aureus	FALSE
1358	Staphylococcus sciuri	species	1296	0.667017	0.667017	0.913705	1349	Staphylococcus aureus	FALSE
1353	Staphylococcus simulans	species	1286	0.303482	0.303482	0.972203	1350	Staphylococcus carnosus	FALSE
1361	Staphylococcus succinus	species	61015	0.0434025	0.0434025	0.96538	1348	Staphylococcus equorum	FALSE
1356	Staphylococcus warneri	species	1292	0.749646	0.749646	0.939244	1408	Streptococcus pneumoniae	FALSE
1354	Staphylococcus xylosus	species	1288	0.451771	0.451771	0.966116	1364	Staphylococcus saprophyticus	FALSE
348	Stenotrophomonas	genus	40323	0.91519	0.968677	0.963358	1680	Pseudoxanthomonas suwonensis	TRUE
1518	Stenotrophomonas acidaminiphila	species	128780	0.446726	0.446726	0.959117	1519	Stenotrophomonas maltophilia	FALSE
1519	Stenotrophomonas maltophilia	species	40324	0.911162	0.95488	0.959117	1518	Stenotrophomonas acidaminiphila	FALSE
9	Stigmatella	genus	40	0.0125714	0.0125714	0.963857	471	Myxococcus xanthus	FALSE
472	Stigmatella aurantiaca	species	41	0.0125714	0.0125714	0.963857	471	Myxococcus xanthus	FALSE
270	Streptacidiphilus	genus	228398	0.00641994	0.00641994	0.963223	463	Kitasatospora setae	FALSE
1246	Streptacidiphilus albus	species	105425	0.00641994	0.00641994	0.963223	463	Kitasatospora setae	FALSE
323	Streptococcus	genus	1301	0.892282	0.997508	0.939244	1356	Staphylococcus warneri	TRUE
1406	Streptococcus agalactiae	species	1311	0.468765	0.468765	0.960355	1421	Streptococcus urinalis	FALSE
1411	Streptococcus anginosus	species	1328	0.755911	0.755911	0.829423	1423	Streptococcus constellatus	FALSE
1430	Streptococcus australis	species	113107	0.00492106	0.00492106	0.91849	1410	Streptococcus parasanguinis	FALSE
1423	Streptococcus constellatus	species	76860	0.565558	0.565558	0.792416	1415	Streptococcus intermedius	FALSE
1429	Streptococcus cristatus	species	45634	0.00232992	0.00232992	0.928469	1402	Streptococcus sanguinis	FALSE
1412	Streptococcus dysgalactiae	species	1334	0.651132	0.651131	0.833683	1409	Streptococcus pyogenes	FALSE
1414	Streptococcus equi	species	1336	0.656522	0.656522	0.977063	1412	Streptococcus dysgalactiae	FALSE
1413	Streptococcus equinus	species	1335	0.566876	0.566876	0.917344	1427	Streptococcus infantarius	FALSE
1426	Streptococcus gallolyticus	species	315405	0.39992	0.39992	0.639334	1398	Streptococcus pasteurianus	FALSE
1399	Streptococcus gordonii	species	1302	0.715763	0.715763	0.915158	1402	Streptococcus sanguinis	FALSE
1427	Streptococcus infantarius	species	102684	0.258649	0.258649	0.917344	1413	Streptococcus equinus	FALSE
1418	Streptococcus iniae	species	1346	0.118931	0.118931	0.984349	1420	Streptococcus uberis	FALSE
1415	Streptococcus intermedius	species	1338	0.00101963	0.00101963	0.792416	1423	Streptococcus constellatus	FALSE
1422	Streptococcus massiliensis	species	313439	0.00958938	0.00958938	0.978303	1411	Streptococcus anginosus	FALSE
1424	Streptococcus mitis	species	28037	0.5	0.762209	0.580635	1901	Streptococcus pseudopneumoniae subgroup 2	TRUE
1407	Streptococcus mutans	species	1309	0.381346	0.381346	0.974435	1416	Streptococcus ratti	FALSE
1400	Streptococcus oralis	species	1303	0.787865	0.787865	0.908723	1901	Streptococcus pseudopneumoniae subgroup 2	FALSE
1410	Streptococcus parasanguinis	species	1318	0.772879	0.772879	0.91849	1430	Streptococcus australis	FALSE
1419	Streptococcus parauberis	species	1348	0.349402	0.349402	0.983325	1420	Streptococcus uberis	FALSE
1398	Streptococcus pasteurianus	species	197614	0.306539	0.306539	0.639334	1426	Streptococcus gallolyticus	FALSE
1428	Streptococcus phocae	species	119224	0.488205	0.488206	0.983809	1409	Streptococcus pyogenes	FALSE
1408	Streptococcus pneumoniae	species	1313	0.580271	0.580271	0.693859	1900	Streptococcus pseudopneumoniae subgroup 1	FALSE
1425	Streptococcus pseudopneumoniae	species	257758		0.846564	0.580635	1424	Streptococcus mitis	TRUE
1900	Streptococcus pseudopneumoniae subgroup 1	none		0.487546	0.487546	0.693859	1408	Streptococcus pneumoniae	FALSE
1901	Streptococcus pseudopneumoniae subgroup 2	none		0.5	0.666717	0.580635	1424	Streptococcus mitis	TRUE
1397	Streptococcus pseudoporcinus	species	361101	0.0245665	0.0245665	0.964629	1406	Streptococcus agalactiae	FALSE
1409	Streptococcus pyogenes	species	1314	0.521976	0.521976	0.833683	1412	Streptococcus dysgalactiae	FALSE
1416	Streptococcus ratti	species	1341	0.0123958	0.0123958	0.974435	1407	Streptococcus mutans	FALSE
1401	Streptococcus salivarius	species	1304	0.729425	0.729425	0.808439	1417	Streptococcus vestibularis	FALSE
1402	Streptococcus sanguinis	species	1305	0.717268	0.717268	0.915158	1399	Streptococcus gordonii	FALSE
1405	Streptococcus sobrinus	species	1310	0.890007	0.890007	0.987154	1878	Bacillus amyloliquefaciens subgroup 2	FALSE
1403	Streptococcus suis	species	1307	0.923207	0.932364	0.971796	1892	Escherichia coli subgroup 1	FALSE
1404	Streptococcus thermophilus	species	1308	0.379366	0.379366	0.812172	1417	Streptococcus vestibularis	FALSE
1420	Streptococcus uberis	species	1349	0.325741	0.325741	0.980515	1412	Streptococcus dysgalactiae	FALSE
1421	Streptococcus urinalis	species	149016	0.041556	0.041556	0.960355	1406	Streptococcus agalactiae	FALSE
1417	Streptococcus vestibularis	species	1343	0.380247	0.380247	0.808439	1401	Streptococcus salivarius	FALSE
432	Streptomyces	genus	1883	0.818638	0.982099	0.861725	462	Kitasatospora aureofaciens	TRUE
1795	Streptomyces acidiscabies	species	42234	0.453792	0.453792	0.925304	1816	Streptomyces scabiei	FALSE
1822	Streptomyces albulus	species	68570	0.204046	0.204046	0.925052	1825	Streptomyces decoyicus	FALSE
1805	Streptomyces albus	species	1888	0.6	0.956074	0.940569	1808	Streptomyces bikiniensis	TRUE
1806	Streptomyces ambofaciens	species	1889	0.246018	0.246018	0.84628	1814	Streptomyces lividans	FALSE
1807	Streptomyces anulatus	species	1892	0.00248756	0.00248756	0.811917	1800	Streptomyces filamentosus	FALSE
1799	Streptomyces aureocirculatus	species	67275	0.00165207	0.00165207	0.874031	1798	Streptomyces ruber	FALSE
1794	Streptomyces avermitilis	species	33903	0.150675	0.150675	0.923832	1802	Streptomyces resistomycificus	FALSE
1797	Streptomyces bicolor	species	66874	0.0214534	0.0214534	0.855658	1817	Streptomyces viridochromogenes	FALSE
1808	Streptomyces bikiniensis	species	1896	0.00233501	0.00233501	0.867833	1810	Streptomyces exfoliatus	FALSE
1796	Streptomyces bottropensis	species	42235	0.00103324	0.00103324	0.604567	1832	Streptomyces stelliscabiei	FALSE
1801	Streptomyces californicus	species	67351	0.2	0.316231	0.262819	1812	Streptomyces griseus	TRUE
1827	Streptomyces cattleya	species	29303	0.00146502	0.00146502	0.959401	1805	Streptomyces albus	FALSE
1809	Streptomyces clavuligerus	species	1901	0.275653	0.275653	0.952367	1808	Streptomyces bikiniensis	FALSE
1825	Streptomyces decoyicus	species	249567	0.0179845	0.0179845	0.915504	1819	Streptomyces natalensis	FALSE
1831	Streptomyces europaeiscabiei	species	146819	0.240434	0.240434	0.806862	1796	Streptomyces bottropensis	FALSE
1810	Streptomyces exfoliatus	species	1905	0.0899018	0.0899018	0.853656	1828	Streptomyces venezuelae	FALSE
1800	Streptomyces filamentosus	species	67294	0.0216551	0.0216551	0.811917	1807	Streptomyces anulatus	FALSE
1811	Streptomyces fradiae	species	1906	0.00147695	0.00147695	0.955544	1808	Streptomyces bikiniensis	FALSE
1818	Streptomyces griseoruber	species	1943	0.0654169	0.0654169	0.920137	1802	Streptomyces resistomycificus	FALSE
1812	Streptomyces griseus	species	1911	0.00985886	0.00985886	0.262819	1801	Streptomyces californicus	FALSE
1813	Streptomyces hygroscopicus	species	1912	0.6	0.960201	0.915765	1823	Streptomyces pluripotens	TRUE
1826	Streptomyces leeuwenhoekii	species	1437453	0.325781	0.325781	0.899416	1806	Streptomyces ambofaciens	FALSE
1814	Streptomyces lividans	species	1916	0.0550239	0.0550239	0.84628	1806	Streptomyces ambofaciens	FALSE
1819	Streptomyces natalensis	species	68242	0.0230369	0.0230369	0.915504	1825	Streptomyces decoyicus	FALSE
1823	Streptomyces pluripotens	species	1355015	0.489903	0.489903	0.915765	1813	Streptomyces hygroscopicus	FALSE
1829	Streptomyces pristinaespiralis	species	38300	0.0398469	0.0398469	0.938654	1808	Streptomyces bikiniensis	FALSE
1820	Streptomyces pyridomyceticus	species	68260	0.150887	0.150887	0.861725	462	Kitasatospora aureofaciens	FALSE
1802	Streptomyces resistomycificus	species	67356	0.0108258	0.0108258	0.90736	1817	Streptomyces viridochromogenes	FALSE
1815	Streptomyces rimosus	species	1927	0.617518	0.617518	0.933252	1825	Streptomyces decoyicus	FALSE
1830	Streptomyces rubellomurinus	species	359131	0.351153	0.351153	0.86219	1820	Streptomyces pyridomyceticus	FALSE
1798	Streptomyces ruber	species	83378	0.0206039	0.0206039	0.874031	1799	Streptomyces aureocirculatus	FALSE
1816	Streptomyces scabiei	species	1930	0.607226	0.607226	0.757201	1832	Streptomyces stelliscabiei	FALSE
1832	Streptomyces stelliscabiei	species	146820	0.0385186	0.0385186	0.604567	1796	Streptomyces bottropensis	FALSE
1824	Streptomyces turgidiscabies	species	85558	0.0348497	0.0348497	0.925874	1831	Streptomyces europaeiscabiei	FALSE
1803	Streptomyces varsoviensis	species	67373	0.00482401	0.00482401	0.941835	1815	Streptomyces rimosus	FALSE
1828	Streptomyces venezuelae	species	54571	0.000176991	0.000176991	0.853656	1810	Streptomyces exfoliatus	FALSE
1817	Streptomyces viridochromogenes	species	1938	0.152001	0.152001	0.855658	1797	Streptomyces bicolor	FALSE
1821	Streptomyces vitaminophilus	species	76728	0.0268097	0.0268097	0.97045	1808	Streptomyces bikiniensis	FALSE
1804	Streptomyces xanthophaeus	species	67385	0.13304	0.13304	0.941173	1810	Streptomyces exfoliatus	FALSE
442	Streptosporangium	genus	2000	0.685318	0.685318	0.969	1815	Streptomyces rimosus	FALSE
1845	Streptosporangium roseum	species	2001	0.685318	0.685318	0.969	1815	Streptomyces rimosus	FALSE
184	Sulfitobacter	genus	60136	0.935942	0.987211	0.985203	497	Thalassobius mediterraneus	TRUE
996	Sulfitobacter donghicola	species	421000	0.00903054	0.00903054	0.986738	995	Sulfitobacter mediterraneus	FALSE
995	Sulfitobacter mediterraneus	species	83219	0.588151	0.588151	0.985203	497	Thalassobius mediterraneus	FALSE
347	Sulfobacillus	genus	28033	0.386539	0.386539	0.996382	720	Rhizobium leguminosarum	FALSE
1517	Sulfobacillus thermosulfidooxidans	species	28034	0.386539	0.386539	0.996382	720	Rhizobium leguminosarum	FALSE
36	Sulfurimonas	genus	202746	0.00604595	0.00604595	0.993449	1581	Arcobacter butzleri	FALSE
545	Sulfurimonas gotlandica	species	1176482	0.00604595	0.00604595	0.993449	1581	Arcobacter butzleri	FALSE
71	Sulfurospirillum	genus	57665	0.676228	0.676228	0.995693	578	Helicobacter pylori	FALSE
674	Sulfurospirillum cavolei	species	366522	0.676228	0.676228	0.995693	578	Helicobacter pylori	FALSE
386	Sutterella	genus	40544	0.405375	0.405375	0.994045	720	Rhizobium leguminosarum	FALSE
1619	Sutterella wadsworthensis	species	40545	0.405375	0.405375	0.994045	720	Rhizobium leguminosarum	FALSE
283	Synechococcus	genus	1129	0.0386932	0.0386932	0.996446	1469	Methyloversatilis universalis	FALSE
1268	Synechococcus elongatus	species	32046	0.0386932	0.0386932	0.996446	1469	Methyloversatilis universalis	FALSE
341	Tannerella	genus	195950	0.324409	0.324409	0.987304	1082	Porphyromonas gingivalis	FALSE
1506	Tannerella forsythia	species	28112	0.324409	0.324409	0.987304	1082	Porphyromonas gingivalis	FALSE
109	Tatlockia	genus	465	0.000342877	0.000342877	0.991751	757	Legionella pneumophila	FALSE
767	Tatlockia micdadei	species	451	0.000342877	0.000342877	0.991751	757	Legionella pneumophila	FALSE
269	Tatumella	genus	82986	0.00172672	0.00172672	0.990461	510	Pantoea agglomerans	FALSE
1245	Tatumella ptyseos	species	82987	0.00172672	0.00172672	0.990461	510	Pantoea agglomerans	FALSE
221	Taylorella	genus	29574	0.937346	0.975625	0.98668	1395	Deinococcus radiodurans	FALSE
1141	Taylorella asinigenitalis	species	84590	0.369521	0.369521	0.969829	1142	Taylorella equigenitalis	FALSE
1142	Taylorella equigenitalis	species	29575	0.157632	0.157632	0.969829	1141	Taylorella asinigenitalis	FALSE
373	Tepidanaerobacter	genus	499228	0.000236574	0.000236574	0.995555	1553	Clostridium pasteurianum	FALSE
1579	Tepidanaerobacter acetatoxydans	species	499229	0.000236574	0.000236574	0.995555	1553	Clostridium pasteurianum	FALSE
380	Tepidimonas	genus	114248	0.477592	0.477592	0.976004	1533	Rubrivivax benzoatilyticus	FALSE
1611	Tepidimonas taiwanensis	species	307486	0.477592	0.477592	0.976004	1533	Rubrivivax benzoatilyticus	FALSE
86	Teredinibacter	genus	2425	0.80209	0.80209	0.995727	1159	Herbaspirillum rubrisubalbicans	FALSE
719	Teredinibacter turnerae	species	2426	0.80209	0.80209	0.995727	1159	Herbaspirillum rubrisubalbicans	FALSE
83	Terrisporobacter	genus	1505652	0.0104595	0.0104595	0.98321	809	Paeniclostridium sordellii	FALSE
711	Terrisporobacter glycolicus	species	36841	0.0104595	0.0104595	0.98321	809	Paeniclostridium sordellii	FALSE
110	Tetragenococcus	genus	51668	0.94193	0.972499	0.991505	1443	Enterococcus faecium	FALSE
768	Tetragenococcus halophilus	species	51669	0.514125	0.514125	0.963594	769	Tetragenococcus muriaticus	FALSE
769	Tetragenococcus muriaticus	species	64642	0.315847	0.315847	0.963594	768	Tetragenococcus halophilus	FALSE
144	Thalassobacter	genus	266808	0.599448	0.599448	0.987684	1522	Phaeobacter gallaeciensis	FALSE
866	Thalassobacter stenotrophicus	species	266809	0.599448	0.599448	0.987684	1522	Phaeobacter gallaeciensis	FALSE
12	Thalassobius	genus	335927	0.0232801	0.0232801	0.984341	1523	Phaeobacter italicus	FALSE
497	Thalassobius mediterraneus	species	340021	0.0232801	0.0232801	0.984341	1523	Phaeobacter italicus	FALSE
281	Thalassolituus	genus	187492	0.381912	0.381912	0.995833	873	Proteus mirabilis	FALSE
1266	Thalassolituus oleivorans	species	187493	0.381912	0.381912	0.995833	873	Proteus mirabilis	FALSE
238	Thalassospira	genus	168934	0.481366	0.481366	0.990317	720	Rhizobium leguminosarum	FALSE
1171	Thalassospira xiamenensis	species	220697	0.481366	0.481366	0.990317	720	Rhizobium leguminosarum	FALSE
62	Thauera	genus	33057	0.00416067	0.00416067	0.980936	1533	Rubrivivax benzoatilyticus	FALSE
662	Thauera linaloolentis	species	76112	0.00416067	0.00416067	0.980936	1533	Rubrivivax benzoatilyticus	FALSE
293	Thermacetogenium	genus	140458	0.0135856	0.0135856	0.996355	971	Hungateiclostridium clariflavum	FALSE
1294	Thermacetogenium phaeum	species	85874	0.0135856	0.0135856	0.996355	971	Hungateiclostridium clariflavum	FALSE
409	Thermoanaerobacter	genus	1754	0.843004	0.843004	0.965933	1708	Caldanaerobacter subterraneus	FALSE
1716	Thermoanaerobacter ethanolicus	species	1757	0.681233	0.681233	0.823645	1717	Thermoanaerobacter thermocopriae	FALSE
1717	Thermoanaerobacter thermocopriae	species	29350	0.012134	0.012134	0.823645	1716	Thermoanaerobacter ethanolicus	FALSE
51	Thermoanaerobacterium	genus	28895	0.563115	0.563115	0.988426	1717	Thermoanaerobacter thermocopriae	FALSE
592	Thermoanaerobacterium thermosaccharolyticum	species	1517	0.563115	0.563115	0.988426	1717	Thermoanaerobacter thermocopriae	FALSE
410	Thermobifida	genus	83677	0.0631765	0.0631765	0.978718	1847	Nocardiopsis dassonvillei	FALSE
1718	Thermobifida fusca	species	2021	0.0631765	0.0631765	0.978718	1847	Nocardiopsis dassonvillei	FALSE
169	Thermoclostridium	genus	2304691	0.000562641	0.000562641	0.994595	970	Hungateiclostridium thermocellum	FALSE
969	Thermoclostridium stercorarium	species	1510	0.000562641	0.000562641	0.994595	970	Hungateiclostridium thermocellum	FALSE
407	Thermodesulfobacterium	genus	1740	0.00636537	0.00636537	0.992837	1893	Escherichia coli subgroup 2	FALSE
1713	Thermodesulfobacterium commune	species	1741	0.00636537	0.00636537	0.992837	1893	Escherichia coli subgroup 2	FALSE
388	Thermodesulfovibrio	genus	28261	0.0284287	0.0284287	0.995279	1128	Fusobacterium ulcerans	FALSE
1627	Thermodesulfovibrio aggregans	species	86166	0.0284287	0.0284287	0.995279	1128	Fusobacterium ulcerans	FALSE
82	Thermosipho	genus	2420	0.35564	0.35564	0.994953	1717	Thermoanaerobacter thermocopriae	FALSE
710	Thermosipho africanus	species	2421	0.35564	0.35564	0.994953	1717	Thermoanaerobacter thermocopriae	FALSE
61	Thermotoga	genus	2335	0.936795	0.936795	0.99767	1543	Pseudothermotoga hypogea	FALSE
660	Thermotoga maritima	species	2336	0.0150685	0.0150685	0.933302	661	Thermotoga neapolitana	FALSE
661	Thermotoga neapolitana	species	2337	0.00254561	0.00254561	0.933302	660	Thermotoga maritima	FALSE
58	Thermus	genus	270	0.936087	0.942172	0.985355	461	Meiothermus ruber	FALSE
620	Thermus aquaticus	species	271	0.370164	0.370164	0.904157	621	Thermus thermophilus	FALSE
624	Thermus oshimai	species	56957	0.328167	0.328167	0.905497	620	Thermus aquaticus	FALSE
623	Thermus parvatiensis	species	456163	0.232962	0.232962	0.577038	621	Thermus thermophilus	FALSE
622	Thermus scotoductus	species	37636	0.63283	0.63283	0.917926	623	Thermus parvatiensis	FALSE
621	Thermus thermophilus	species	274	0.306902	0.306902	0.577038	623	Thermus parvatiensis	FALSE
359	Tistrella	genus	171436	0.612939	0.612939	0.973722	590	Achromobacter xylosoxidans	FALSE
1542	Tistrella mobilis	species	171437	0.612939	0.612939	0.973722	590	Achromobacter xylosoxidans	FALSE
285	Trabulsiella	genus	158851	0.869703	0.869703	0.958006	1288	Yokenella regensburgei	FALSE
1270	Trabulsiella odontotermitis	species	379893	0.869703	0.869703	0.958006	1288	Yokenella regensburgei	FALSE
34	Treponema	genus	157	0.944284	0.998796	0.993983	1380	Burkholderia pseudomallei	TRUE
538	Treponema denticola	species	158	0.765736	0.765736	0.982827	543	Treponema pedis	FALSE
539	Treponema pallidum	species	160	0.0267913	0.0267913	0.997115	540	Treponema phagedenis	FALSE
543	Treponema pedis	species	409322	0.483964	0.483964	0.982827	538	Treponema denticola	FALSE
540	Treponema phagedenis	species	162	0.26792	0.26792	0.993429	538	Treponema denticola	FALSE
542	Treponema socranskii	species	53419	0.0194311	0.0194311	0.993983	1380	Burkholderia pseudomallei	FALSE
541	Treponema vincentii	species	69710	0.430711	0.430711	0.99213	538	Treponema denticola	FALSE
448	Tropheryma	genus	2038	0.135153	0.135153	0.997494	482	Mycoplasma leachii	FALSE
1853	Tropheryma whipplei	species	2039	0.135153	0.135153	0.997494	482	Mycoplasma leachii	FALSE
104	Trueperella	genus	1069494	0.415152	0.415152	0.990776	1849	Curtobacterium flaccumfaciens	FALSE
750	Trueperella pyogenes	species	1661	0.415152	0.415152	0.990776	1849	Curtobacterium flaccumfaciens	FALSE
18	Ureaplasma	genus	2129	0.889714	0.889714	0.975844	1840	Anaerococcus hydrogenalis	FALSE
507	Ureaplasma parvum	species	134821	0.225051	0.225051	0.842202	506	Ureaplasma urealyticum	FALSE
506	Ureaplasma urealyticum	species	2130	0.308252	0.308252	0.842202	507	Ureaplasma parvum	FALSE
141	Varibaculum	genus	184869	0.359667	0.359667	0.990484	454	Mobiluncus curtisii	FALSE
857	Varibaculum cambriense	species	184870	0.359667	0.359667	0.990484	454	Mobiluncus curtisii	FALSE
325	Variovorax	genus	34072	0.923463	0.937957	0.972066	1532	Rubrivivax gelatinosus	FALSE
1432	Variovorax paradoxus	species	34073	0.923463	0.937957	0.972066	1532	Rubrivivax gelatinosus	FALSE
196	Veillonella	genus	29465	0.943859	0.995047	0.993536	1351	Staphylococcus epidermidis	TRUE
1042	Veillonella atypica	species	39777	0.533273	0.533273	0.961105	1041	Veillonella parvula	FALSE
1043	Veillonella montpellierensis	species	187328	0.421795	0.421795	0.993033	1041	Veillonella parvula	FALSE
1041	Veillonella parvula	species	29466	0.669333	0.669333	0.961105	1042	Veillonella atypica	FALSE
154	Verrucosispora	genus	84593	0.0106959	0.0106959	0.96693	1003	Salinispora arenicola	FALSE
888	Verrucosispora maris	species	1003110	0.0106959	0.0106959	0.96693	1003	Salinispora arenicola	FALSE
164	Vibrio	genus	662	0.911685	0.995046	0.959669	877	Salmonella enterica	TRUE
936	Vibrio alginolyticus	species	663	0.450466	0.450466	0.772496	947	Vibrio diabolicus	FALSE
961	Vibrio anguillarum	species	55601	0.176556	0.176556	0.984494	937	Vibrio cholerae	FALSE
956	Vibrio azureus	species	512649	0.00885382	0.00885382	0.980465	943	Vibrio campbellii	FALSE
955	Vibrio breoganii	species	553239	0.504325	0.504325	0.989524	935	Vibrio crassostreae	FALSE
943	Vibrio campbellii	species	680	0.658582	0.658582	0.829216	934	Vibrio owensii	FALSE
937	Vibrio cholerae	species	666	0.580339	0.580339	0.874334	963	Vibrio metoecus	FALSE
949	Vibrio coralliilyticus	species	190893	0.574945	0.574945	0.963781	934	Vibrio owensii	FALSE
935	Vibrio crassostreae	species	246167	0.6	0.835725	0.816172	959	Vibrio splendidus	TRUE
962	Vibrio cyclitrophicus	species	47951	0.331429	0.331429	0.864729	959	Vibrio splendidus	FALSE
947	Vibrio diabolicus	species	50719	0.463938	0.463938	0.772496	936	Vibrio alginolyticus	FALSE
942	Vibrio fluvialis	species	676	0.547136	0.547136	0.902947	957	Vibrio furnissii	FALSE
957	Vibrio furnissii	species	29494	0.437322	0.437322	0.902947	942	Vibrio fluvialis	FALSE
938	Vibrio harveyi	species	669	0.444798	0.444798	0.854329	934	Vibrio owensii	FALSE
951	Vibrio hyugaensis	species	1534743	0.444618	0.444618	0.861711	934	Vibrio owensii	FALSE
944	Vibrio mediterranei	species	689	0.47796	0.47796	0.988074	939	Vibrio parahaemolyticus	FALSE
963	Vibrio metoecus	species	1481663	0.433039	0.433039	0.874334	937	Vibrio cholerae	FALSE
940	Vibrio mimicus	species	674	0.549086	0.549086	0.891665	963	Vibrio metoecus	FALSE
945	Vibrio natriegens	species	691	0.00465286	0.00465286	0.961052	939	Vibrio parahaemolyticus	FALSE
958	Vibrio navarrensis	species	29495	0.549143	0.549143	0.970362	941	Vibrio vulnificus	FALSE
946	Vibrio nereis	species	693	0.00279771	0.00279771	0.980851	948	Vibrio sinaloensis	FALSE
953	Vibrio nigripulchritudo	species	28173	0.579526	0.579526	0.987454	939	Vibrio parahaemolyticus	FALSE
954	Vibrio orientalis	species	28175	0.00126953	0.00126953	0.97413	960	Vibrio tubiashii	FALSE
934	Vibrio owensii	species	696485	0.629679	0.629679	0.829216	943	Vibrio campbellii	FALSE
939	Vibrio parahaemolyticus	species	670	0.526545	0.526545	0.902961	947	Vibrio diabolicus	FALSE
952	Vibrio renipiscarius	species	1461322	0.00155007	0.00155007	0.988335	948	Vibrio sinaloensis	FALSE
950	Vibrio rotiferianus	species	190895	0.54669	0.54669	0.863424	934	Vibrio owensii	FALSE
948	Vibrio sinaloensis	species	379097	0.484764	0.484764	0.977466	954	Vibrio orientalis	FALSE
959	Vibrio splendidus	species	29497	0.689528	0.689528	0.816172	935	Vibrio crassostreae	FALSE
964	Vibrio tasmaniensis	species	212663	0.7	0.872541	0.833024	959	Vibrio splendidus	TRUE
960	Vibrio tubiashii	species	29498	0.0333647	0.0333647	0.97413	954	Vibrio orientalis	FALSE
941	Vibrio vulnificus	species	672	0.698532	0.698532	0.917946	939	Vibrio parahaemolyticus	FALSE
103	Virgibacillus	genus	84406	0.382342	0.382342	0.992201	748	Oceanobacillus picturae	FALSE
749	Virgibacillus halodenitrificans	species	1482	0.382342	0.382342	0.992201	748	Oceanobacillus picturae	FALSE
446	Waddlia	genus	71666	0.00619893	0.00619893	0.99601	1617	Parachlamydia acanthamoebae	FALSE
1851	Waddlia chondrophila	species	71667	0.00619893	0.00619893	0.99601	1617	Parachlamydia acanthamoebae	FALSE
295	Weissella	genus	46255	0.824546	0.996488	0.867943	1334	Pediococcus pentosaceus	TRUE
1300	Weissella ceti	species	759620	0.0438193	0.0438193	0.992543	1298	Weissella confusa	FALSE
1301	Weissella cibaria	species	137591	0.559938	0.559938	0.964866	1298	Weissella confusa	FALSE
1298	Weissella confusa	species	1583	0.410565	0.410565	0.964866	1301	Weissella cibaria	FALSE
1299	Weissella halotolerans	species	1615	0.484042	0.484042	0.867943	1334	Pediococcus pentosaceus	FALSE
1297	Weissella koreensis	species	165096	0.295447	0.295447	0.990481	1326	Leuconostoc mesenteroides	FALSE
85	Wenxinia	genus	653686	0.00481488	0.00481488	0.976879	619	Paracoccus sanguinis	FALSE
718	Wenxinia marina	species	390641	0.00481488	0.00481488	0.976879	619	Paracoccus sanguinis	FALSE
259	Winkia	genus	2692118	0.09481	0.09481	0.984073	1241	Actinobaculum massiliense	FALSE
1231	Winkia neuii	species	33007	0.09481	0.09481	0.984073	1241	Actinobaculum massiliense	FALSE
211	Wohlfahrtiimonas	genus	582472	0.526833	0.526833	0.996269	961	Vibrio anguillarum	FALSE
1122	Wohlfahrtiimonas chitiniclastica	species	400946	0.526833	0.526833	0.996269	961	Vibrio anguillarum	FALSE
230	Wolbachia	genus	953	0.937797	0.937797	0.996548	506	Ureaplasma urealyticum	FALSE
1154	Wolbachia endosymbiont of Culex quinquefasciatus	species	263437	0.0200103	0.0200103	0.937057	1155	Wolbachia endosymbiont of Drosophila melanogaster	FALSE
1155	Wolbachia endosymbiont of Drosophila melanogaster	species	163164	0.0122353	0.0122353	0.937057	1154	Wolbachia endosymbiont of Culex quinquefasciatus	FALSE
75	Xanthomonas	genus	338	0.914085	0.984381	0.962195	1680	Pseudoxanthomonas suwonensis	TRUE
693	Xanthomonas albilineans	species	29447	0.461756	0.461756	0.949691	697	Xanthomonas sacchari	FALSE
695	Xanthomonas arboricola	species	56448	0.561677	0.561677	0.872032	696	Xanthomonas hortorum	FALSE
688	Xanthomonas campestris	species	339	0.409821	0.409821	0.913506	695	Xanthomonas arboricola	FALSE
690	Xanthomonas citri	species	346	0.66069	0.66069	0.711837	692	Xanthomonas phaseoli	FALSE
694	Xanthomonas euvesicatoria	species	456327	0.167306	0.167306	0.383032	687	Xanthomonas perforans	FALSE
696	Xanthomonas hortorum	species	56454	0.12149	0.12149	0.872032	695	Xanthomonas arboricola	FALSE
691	Xanthomonas oryzae	species	347	0.601439	0.601439	0.839462	698	Xanthomonas vasicola	FALSE
687	Xanthomonas perforans	species	442694	0.2061	0.2061	0.383032	694	Xanthomonas euvesicatoria	FALSE
692	Xanthomonas phaseoli	species	1985254	0.578786	0.578786	0.711837	690	Xanthomonas citri	FALSE
697	Xanthomonas sacchari	species	56458	0.00677813	0.00677813	0.907684	689	Xanthomonas translucens	FALSE
689	Xanthomonas translucens	species	343	0.725948	0.725948	0.907684	697	Xanthomonas sacchari	FALSE
698	Xanthomonas vasicola	species	56459	0.409867	0.409867	0.839462	691	Xanthomonas oryzae	FALSE
699	Xanthomonas vesicatoria	species	56460	0.373406	0.373406	0.888044	696	Xanthomonas hortorum	FALSE
155	Xenorhabdus	genus	626	0.933513	0.96904	0.982646	1053	Photorhabdus temperata	FALSE
890	Xenorhabdus bovienii	species	40576	0.728157	0.728157	0.960417	889	Xenorhabdus nematophila	FALSE
889	Xenorhabdus nematophila	species	628	0.294977	0.294977	0.960417	890	Xenorhabdus bovienii	FALSE
72	Xylella	genus	2370	0.598002	0.598002	0.994393	1518	Stenotrophomonas acidaminiphila	FALSE
675	Xylella fastidiosa	species	2371	0.598002	0.598002	0.994393	1518	Stenotrophomonas acidaminiphila	FALSE
157	Yersinia	genus	629	0.92372	0.980927	0.972337	867	Klebsiella aerogenes	TRUE
903	Yersinia aldovae	species	29483	0.576929	0.576929	0.920847	895	Yersinia enterocolitica	FALSE
900	Yersinia aleksiciae	species	263819	0.142279	0.142279	0.837801	898	Yersinia bercovieri	FALSE
898	Yersinia bercovieri	species	634	0.214116	0.214116	0.837801	900	Yersinia aleksiciae	FALSE
895	Yersinia enterocolitica	species	630	0.654303	0.654303	0.89557	902	Yersinia kristensenii	FALSE
904	Yersinia frederiksenii	species	29484	0.875207	0.95911	0.921271	895	Yersinia enterocolitica	TRUE
896	Yersinia intermedia	species	631	0.49666	0.49666	0.929259	895	Yersinia enterocolitica	FALSE
902	Yersinia kristensenii	species	28152	0.786224	0.786224	0.89557	895	Yersinia enterocolitica	FALSE
894	Yersinia mollaretii	species	33060	0.683118	0.683118	0.867128	900	Yersinia aleksiciae	FALSE
901	Yersinia pekkanenii	species	1288385	0.0292214	0.0292214	0.930986	896	Yersinia intermedia	FALSE
897	Yersinia pestis	species	632	0.144112	0.144112	0.187679	899	Yersinia pseudotuberculosis	FALSE
899	Yersinia pseudotuberculosis	species	633	0.17	0.288188	0.187679	897	Yersinia pestis	TRUE
905	Yersinia rohdei	species	29485	0.215725	0.215725	0.926001	904	Yersinia frederiksenii	FALSE
906	Yersinia ruckeri	species	29486	0.477484	0.477484	0.974236	898	Yersinia bercovieri	FALSE
908	Yersinia similis	species	367190	0.217878	0.217878	0.660244	899	Yersinia pseudotuberculosis	FALSE
907	Yersinia wautersii	species	1341643	0.18776	0.18776	0.444594	899	Yersinia pseudotuberculosis	FALSE
290	Yokenella	genus	158876	0.284617	0.284617	0.958006	1270	Trabulsiella odontotermitis	FALSE
1288	Yokenella regensburgei	species	158877	0.284617	0.284617	0.958006	1270	Trabulsiella odontotermitis	FALSE
134	Zymomonas	genus	541	0.51459	0.51459	0.992054	1785	Sphingobium yanoikuyae	FALSE
841	Zymomonas mobilis	species	542	0.51459	0.51459	0.992054	1785	Sphingobium yanoikuyae	FALSE
