# Supplementary material for: GAMBIT (Genomic Approximation Method for Bacterial Identification and Tracking): A methodology to rapidly leverage whole genome sequencing of bacterial isolates for clinical identification
Source: PLoS One. 2023 Feb 16;18(2):e0277575. doi: 10.1371/journal.pone.0277575 (PMC9934365; doi:10.1371/journal.pone.0277575)
Supplement: S7 Table — (XLSX) [file pone.0277575.s009.xlsx]

## Sheet: Sheet1
ID	Date of WGS Run	Class of PT	GAMBIT distance	GAMBIT Species Threshold	16S used	GAMBIT predicted genus	GAMBIT predicted species	GAMBIT Reported results	CAP matched intented results
16AC1611137-CAP	2016-10-12	BACT1_2016	0.324	0.54	no	Enterococcus	gallinarum	Enterococcus gallinarum	Enterococcus gallinarum
16AC1611138-CAP	2016-10-12	BACT1_2016	0.16	0.347	no	Escherichia	coli	Escherichia coli	Escherichia coli
16AC1611139-CAP	2016-10-12	BACT1_2016	0.18	0.777	no	Serratia	marcescens	Serratia marcescens	Serratia marcescens
16AC1611140-CAP	2016-10-12	BACT1_2016	0.152	0.167	no	Staphylococcus	lugdunensis	Staphylococcus lugdunensis	Staphylococcus
16AC1611141-CAP	2016-10-12	BACT1_2016	0.229	0.294	no	Providencia	stuartii	Providencia stuartii	Providencia stuartii
16AC1611140BCAP	2016-10-20	BACT1_2016	0.337	0.554	no	Propionibacterium (Cutibacterium)	acnes	Propionibacterium (Cutibacterium) acnes	Propionibacterium
17AC0001408	2017-02-25	BACT1_2017	0.138	0.381	no	Streptococcus	mutans	Streptococcus mutans	Streptococcus mutans group
17AC0001409	2017-02-25	BACT1_2017	0.456	0.651	no	Streptococcus	dysgalactiae	Streptococcus dysgalactiae	Streptococcus dysgalactiae
17AC0001410	2017-02-25	BACT1_2017	0.161	0.347	no	Escherichia	coli	Negative for E coli O157/Aeromonas/ Campylobacter/ Shigella/Salmonella/Vibrio/Yersinia	Mixed Sample 1: Exclude E coli O157/Aeromonas/ Campylobacter/Shigella/Salmonella/Vibrio/Yersinia
17AC0001410A	2017-03-04	BACT1_2017	0.131	0.47	no	Enterococcus	faecalis	Negative for E coli O157/Aeromonas/Campylobacter/ Shigella/Salmonella/Vibrio/Yersinia	Mixed Sample 1: Exclude E coli O157/Aeromonas/ Campylobacter/Shigella/Salmonella/Vibrio/Yersinia
17AC0001411B	2017-03-07	BACT1_2017	0.015	0.713	no	Staphylococcus	aureus	Staphylococcus aureus	Staphylococcus aureus
17AC0001412BR	2017-03-07	BACT1_2017	0.269	0.58	no	Streptococcus	pneumoniae	Streptococcus pneumoniae	Streptococcus pneumoniae
17AC0003893	2017-04-28	LPX1 2017	0.12	0.713	no	Haemophilus	influenzae	Haemophilus influenzae	Haemophilus influenzae
17AC0003894N	2017-04-28	LPX1 2017	0.004	0.46	no	Francisella	tularensis	Francisella tularensis	Francisella tularensis
17AC0003892A	2017-05-02	LPX1 2017	0.017	0.38	no	Burkholderia	thailandensis	Burkholderia thailandensis	Burkholderia thailandensis
17AC0006310	2017-06-29	BACT2_2017	0.102	0.6	no	Bacillus	cereus	Bacillus cereus	Bacillus cereus
17AC0006311	2017-06-29	BACT2_2017	0.029	0.522	no	Streptococcus	pyogenes	Streptococcus pyogenes	Streptococcus pyogenes
17AC0006312	2017-06-29	BACT2_2017	0.046	0.663	no	Staphylococcus	epidermidis	Staphylococcus epidermidis	Staphylococcus epidermidis
17AC0006313A	2017-06-29	BACT2_2017	0.094	0.525	no	Staphylococcus	hominis	Staphylococcus hominis	Mixed Sample 2: Staphylococcus hominis and Veilonella sp mixed sample
17AC0006313-1	2017-06-29	BACT2_2017	0.913	0.944	yes	Veillonella	none	Veilonella genus with GAMBIT, V. parvula with 16S	Mixed Sample 2: Staphylococcus hominis and Veilonella sp mixed sample
17AC0006314	2017-06-29	BACT2_2017	0.141	0.558	no	Pseudomonas	aeruginosa	Pseudomonas aeruginosa	Pseudomonas sp/Pseudomonas aerogenes
17AC0006312-1	2017-07-11	BACT2_2017	0.075	0.663	no	Staphylococcus	epidermidis	Staphylococcus epidermidis	Staphylococcus epidermidis
17AC0012453	2017-10-26	BACT3_2017	0.886	0.928	no	Corynebacterium	none	Corynebacterium sp	Corynebacterium sp /Corynebacterium striatum
17AC0012454	2017-10-26	BACT3_2017	0.019	0.937	no	Aerococcus	none	Aerococcus sp	Aerococcus sp/ Aerococcus viridans
17AC0012455-1AN	2017-10-26	BACT3_2017	0.557	0.566	no	Streptococcus	constellatus	Streptococcus constellatus	Streptococcus anginosus group
17AC0012456-2	2017-10-26	BACT3_2017	0.008	0.019	no	Elizabethkingia	meningoseptica	Elizabethkingia meningoseptica	Elizabethkingia sp /Elizabethkingia meningoseptica
17AC0012457-1	2017-10-26	BACT3_2017	0.021	0.713	no	Staphylococcus	aureus	Staphylococcus aureus	Staphylococcus aureus
17AC0012457-2	2017-10-26	BACT3_2017	0.043	0.663	no	Staphylococcus	epidermidis	Staphylococcus epidermidis	Staphylococcus epidermidis
17AC0012455-1A	2017-11-03	BACT3_2017	0.557	0.566	no	Streptococcus	constellatus	Streptococcus constellatus	Streptococcus anginosus group
18AC0002824	2018-02-23	BACT1_2018	0.485	0.662	no	Eikenella	corrodens	Eikenella corrodens	Eikenella corrodens
18AC0002825-1	2018-02-23	BACT1_2018	0.477	0.589	no	Aeromonas	hydrophila	Aeromonas hydrophila	Aeromonas hydrophila / Staphylococcus epidermidis
18AC0002825-2	2018-02-23	BACT1_2018	0.145	0.663	no	Staphylococcus	epidermidis	Staphylococcus epidermidis	Aeromonas hydrophila / Staphylococcus epidermidis
18AC0002826	2018-02-23	BACT1_2018	0.016	0.469	no	Streptococcus	agalactiae	Streptococcus agalactiae group B /Finegoldia magna	Streptococcus agalactiae group B /Finegoldia magna
18AC0002827	2018-02-23	BACT1_2018	0.031	0.527	no	Vibrio	parahaemolyticus	Vibrio parahaemolyticus	Vibrio parahaemolyticus
18AC0002828	2018-02-23	BACT1_2018	0.1	0.754	no	Listeria	monocytogenes	Listeria monocytogenes	Listeria monocytogenes
18AC0007008CHO	2018-04-19	LPX1_2018	0.16	0.347	no	Escherichia	coli	Escherichia coli	Escherichia coli
18AC0007009CHO	2018-04-19	LPX1_2018	0.012	0.144	no	Yersinia	pestis	Yersinia pestis	Yersinia pestis
18AC0007010CHO	2018-04-19	LPX1_2018	0.005	0.113	no	Bacillus	anthracis	Bacillus anthracis	Bacillus anthracis
18AC0012150R	2018-06-28	BACT2_2018	0.003	0.909	no	Alcaligenes	faecalis	Alcaligenes faecalis	Alcaligenes faecalis
18AC0012151B1	2018-06-28	BACT2_2018	0.473	0.619	no	Acinetobacter	lwoffii	Acinetobacter lwoffii	Acinetobacter lwoffii
18AC0012151C2	2018-06-28	BACT2_2018	0.045	0.663	no	Staphylococcus	epidermidis	Staphylococcus epidermidis	Staphylococcus epidermidis
18AC0012152	2018-06-28	BACT2_2018	0.117	0.713	no	Haemophilus	influenzae	Haemophilus influenzae	Haemophilus sp /Haemophilus influenzae
18AC0012153B1	2018-06-28	BACT2_2018	0.282	0.772	no	Enterococcus	faecium	Enterococcus faecium	Enterococcus faecium/Enterococcus faecium
18AC0012153M	2018-06-28	BACT2_2018	0.161	0.347	no	Escherichia	coli	Escherichia coli	Escherichia coli/Enterococcus faecium
18AC0012154M	2018-06-28	BACT2_2018	0.28	0.401	no	Citrobacter	braakii	Citrobacter braakii	Citrobacter braakii/ Citrobacter sp
18AC0017656	2018-09-27	LPX2_2018	0.002	0.46	no	Francisella	tularensis	Francisella tularensis	Francisella tularensis
18AC0017657	2018-09-27	LPX2_2018	0.115	0.713	no	Haemophilus	influenzae	Haemophilus influenzae	Haemophilus influenzae
18AC0017658	2018-09-27	LPX2_2018	0.098	0.654	no	Yersinia	enterocolitica	Yersinia enterocolitica	Yersinia enterocolitica
18AC0018934	2018-10-18	BACT3_2018	0.009	0.557	no	Salmonella	enterica	Salmonella enterica	Salmonella sp wld ref
18AC0018935	2018-10-18	BACT3_2018	0.105	0.846	no	Klebsiella	oxytoca	Klebsiella oxytoca	Klebsiella sp / Klebsiella oxytoca
18AC0018936-2	2018-10-18	BACT3_2018	0.065	0.663	no	Staphylococcus	epidermidis	Staphylococcus epidermidis	Staphylococcus epidermidis / Bacteroides fragilis
18AC0018936-ANO2	2018-10-18	BACT3_2018	0.228	0.915	no	Bacteroides	fragilis	Bacteroides fragilis	Staphylococcus epidermidis / Bacteroides fragilis
18AC0018938-1	2018-10-18	BACT3_2018	0.107	0.4	no	Escherichia	coli	Escherichia coli	Escherichia sp / Escherichia coli
18AC0018937-BA	2018-10-25	BACT3_2018	0.462	0.729	no	Streptococcus	salivarius	Streptococcus salivarius	Streptococcus salivarius
18AC0018937-BAP	2018-10-25	BACT3_2018	0.942		yes	none	none	Proteus vulgaris	Proteus sp / Proteus vulgaris
18AC0018937	2018-11-01	BACT3_2018	0.461	0.729	no	Streptococcus	salivarius	Streptococcus salivarius	Streptococcus salivarius
19AC0002347	2019-02-14	BACT1_2019	0.73	0.911	no	Stenotrophomonas	maltophilia	Stenotrophomonas maltophilia	Stenotrophomonas sp /Stenotrophomonas maltophilia
19AC0002348	2019-02-14	BACT1_2019	0.075	0.21	no	Neisseria	gonorrhoeae	Neisseria gonorrhoeae	Neisseria sp / Neisseria gonorrhoeae
19AC0002349	2019-02-14	BACT1_2019	0.043	0.678	no	Klebsiella	aerogenes	Klebsiella aerogenes	Klebsiella sp / Klebsiella aerogenes / Clostridium sp / Clostridium septicum
19AC0002350	2019-02-14	BACT1_2019	0.077	0.258	no	Shigella	sonnei	Shigella sonnei	Shigella sonnei
19AC0002351	2019-02-14	BACT1_2019	0.078	0.663	no	Staphylococcus	epidermidis	Staphylococcus epidermidis	Staphylococcus epidermidis
19AC0002349B2	2019-02-21	BACT1_2019	0.043	0.678	no	Klebsiella	aerogenes	Klebsiella aerogenes	Klebsiella sp / Klebsiella aerogenes / Clostridium sp / Clostridium septicum
19AC0006459	2019-04-18	LPX1_2019	0.01	0.38	no	Burkholderia	thailandensis	Burkholderia thailandensis	Burkholderia thailandensis
19AC0006460	2019-04-18	LPX1_2019	0.004	0.113	no	Bacillus	anthracis	Bacillus anthracis	Bacillus anthracis
19AC0006461	2019-04-18	LPX1_2019	0.118	0.713	no	Haemophilus	influenzae	Haemophilus influenzae	Haemophilus influenzae
19AC0011211-1	2019-06-20	BACT2_2019	0.285	0.832	no	Morganella	morganii	Morganella morganii	Mixed Sample 3: Morganella sp /Morganella morganii and Enterococcus sp / Enterococcus faecalis
19AC0011211-2	2019-06-20	BACT2_2019	0.133	0.47	no	Enterococcus	faecalis	Enterococcus faecalis	Mixed Sample 3: Morganella sp /Morganella morganii and Enterococcus sp / Enterococcus faecalis
19AC0011212	2019-06-20	BACT2_2019	0.274	0.713	no	Haemophilus	influenzae	Haemophilus influenzae	Mixed Sample 4: Haemophilus sp/ Haemophilus influenzae and Fusobacterium sp / Fusobacterium necrophorum
19AC0011212ANO	2019-06-20	BACT2_2019	0.113	0.599	no	Fusobacterium	necrophorum	Fusobacterium necrophorum	Mixed Sample 4: Haemophilus sp/ Haemophilus influenzae and Fusobacterium sp / Fusobacterium necrophorum
19AC0011213	2019-06-20	BACT2_2019	0.167	0.347	no	Escherichia	coli	Escherichia coli	Escherichia sp / Escherichia coli
19AC0011209-1	2019-06-27	BACT2_2019	0.685	0.724	no	Burkholderia	cenocepacia	Burkholderia cenocepacia	Burkholderia sp / Burkholderia cenocepacia
19AC0011209PEA	2019-06-27	BACT2_2019	0.586	0.729	no	Streptococcus	salivarius	Streptococcus salivarius	Streptococcus salivarius
19AC0011210	2019-07-09	BACT2_2019	0.992		yes	none	none	Granulicatella adiacens	Granulicatella sp / Granulicatella adiacens
19AC0015929	2019-09-19	LPX2_2019	0.1	0.654	no	Yersinia	enterocolitica	Yersinia enterocolitica	Yersinia enterocolitica
19AC0015930	2019-09-19	LPX2_2019	0.022	0.144	no	Yersinia	pestis	Yersinia pestis	Yersinia pestis
19AC0015931	2019-09-19	LPX2_2019	0.317	0.45	no	Vibrio	alginolyticus	Vibrio alginolyticus	Vibrio alginolyticus
19AC0016708	2019-10-17	BACT3_2019	0.325	0.921	yes	Pseudomonas	none	Pseudomonas putida group (species reported with 16S sequencing)	Pseudomonas sp/Pseudomonas putida /Pseudomonas putida
19AC0016709	2019-10-17	BACT3_2019	0.214	0.59	no	Proteus	mirabilis	Proteus mirabilis	Proteus sp / Proteus mirabilis
19AC0016710	2019-10-17	BACT3_2019	0.039	0.522	no	Streptococcus	pyogenes	Streptococcus pyogenes	Streptococcus pyogenes
19AC0016711	2019-10-17	BACT3_2019	0.109	0.302	no	Staphylococcus	saprophyticus	Staphylococcus saprophyticus	Staphylococcus saprophyticus
19AC0016712	2019-10-17	BACT3_2019	0.034	0.713	no	Staphylococcus	aureus	Staphylococcus aureus	Staphylococcus aureus
20AC0000919-C1	2020-02-13	BACT1_2020	0.011	0.469	no	Klebsiella	pneumoniae	Klebsiella pneumoniae	Klebsiella sp /Klebsiella pneumoniae
20AC0000920-B1	2020-02-13	BACT1_2020	0.115	0.558	no	Pseudomonas	aeruginosa	Pseudomonas aeruginosa	Pseudomonas sp / Pseudomonas aeruginosa
20AC0000920-B2	2020-02-13	BACT1_2020	0.084	0.663	no	Staphylococcus	epidermidis	Staphylococcus epidermidis	Staphylococcus epidermidis
20AC0000921-B	2020-02-13	BACT1_2020	0.032	0.713	no	Staphylococcus	aureus	Staphylococcus aureus	Staphylococcus aureus
20AC0000922-BO2	2020-02-13	BACT1_2020	0.097	0.756	no	Streptococcus	anginosus	Streptococcus anginosus	Streptococcus anginosus / Bacteroides thetaiotaomicron
20AC0000922-C2ANO2	2020-02-13	BACT1_2020	0.211	0.549	no	Bacteroides	thetaiotaomicron	Bacteroides thetaiotaomicron	Streptococcus anginosus / Bacteroides thetaiotaomicron
20AC0000923-C	2020-02-13	BACT1_2020	0.083	0.663	no	Staphylococcus	epidermidis	Staphylococcus epidermidis	Staphylococcus epidermidis
