# Supplementary material for: GAMBIT (Genomic Approximation Method for Bacterial Identification and Tracking): A methodology to rapidly leverage whole genome sequencing of bacterial isolates for clinical identification
Source: PLoS One. 2023 Feb 16;18(2):e0277575. doi: 10.1371/journal.pone.0277575 (PMC9934365; doi:10.1371/journal.pone.0277575)
Supplement: S8 Table — (XLSX) [file pone.0277575.s010.xlsx]

## Sheet: Sheet1
GAMBIT Predicted	NSPHL Predicted	Number of Isolates		GAMBIT Preformance
Acinetobacter baumannii	Acinetobacter baumannii	39		same
Actinomyces genus	none	1		better- more specific
Campylobacter genus	Campylobacer lari	1		worse- genus only
Campylobacter coli	Campylobacter coli	3		same
Campylobacter jejuni	Campylobacter jejuni	26		same
Campylobacter upsaliensis	Campylobacter upsaliensis	1		same
Citrobacter freundii	Citrobacter freundii	3		same
Citrobacter koseri	Citrobacter koseri	1		same
Corynebacterium genus	none	1		better- more specific
Enterobacter genus	Enterobacter cloacae	10		worse- genus only
Enterobacter cloacae	Enterobacter cloacae	3		same
Enterobacter asburiae	Enterobacter asburiae	1		same
Enterobacter hormaechei	Enterobacter cloacae	6		better- more specific
Escherichia coli	Escherichia coli	71		same
Klebsiella genus	Klebsiella pneumoniae	1		worse- genus only
Klebsiella aerogenes	Klebsiella aerogenes	3		same
Klebsiella oxytoca	Klebsiella oxytoca	12		same
Klebsiella pneumoniae	Klebsiella pneumoniae	209		same
Lactobacillus rhamnosus	Lactobacillus genus	2		better- more specific
Listeria monocytogenes	Listeria monocytogenes	4		same
Mycobacterium genus	Mycobacterium chimaera	6		worse- genus only
Mycobacterium avium	Mycobacterium avium	11		same
Mycobacterium chimaera	Mycobacterium avium	2		better- more specific
Mycobacterium intracellulare	Mycobacterium avium	1		better- more specific
Mycobacterium tuberculosis	Mycobacterium tuberculosis	21		same
Mycobacteroides abscessus	Mycobacteroides abscessus	2		same
Neisseria gonorrhoeae	Neisseria gonorrhoeae	6		same
Neisseria meningitidis	Neisseria meningitidis	1		same
Proteus mirabilis	Proteus mirabilis	3		same
Pseudomonas genus	Pseudomonas aeruginosa	2		worse- genus only
Pseudomonas aeruginosa	Pseudomonas aeruginosa	34		same
Salmonella genus	Salmonella enterica	5		worse- genus only
Salmonella enterica	Salmonella enterica	37		same
Shigella flexneri	Escherichia coli	18		better- more specific
Shigella sonnei	Escherichia coli	31		better- more specific
Streptococcus dysgalactiae	Streptococcus dysgalactiae	2		same
Streptococcus pneumoniae	Streptococcus pneumoniae	13		same
Vibrio parahaemolyticus	Vibrio parahaemolyticus	11		same
Yersinia enterocolitica	Yersinia enterocolitica	3		same
